# Supplementary material for: Unraveling the molecular basis of sensory attributes in smoking spices: a nontargeted metabolite analysis using liquid chromatography high resolution mass spectrometry
Source: Front Mol Biosci. 2025 Dec 5;12:1687831. doi: 10.3389/fmolb.2025.1687831 (PMC12714608; doi:10.3389/fmolb.2025.1687831)
Supplement: Supplementary file 2 [file DataSheet4.xlsx]

## Sheet: N1vsN2&T
Caption:
abbreviation	full name	Explanation
InChi'	International Chemical Identifier	InChI is a standardized and unique string of characters that represents the structure of a chemical substance.
'Chrom'	chromatographic mode
DP	dot product value
'MMW'	monoisotopic ion mass
PM	positive match ratio	No. of fragments in experimental mass spectra matched with reference mass spectra divided by the total number of fragments in experimental mass spectra
NM	negative match ratio	No. of fragments in experimental mass spectra mismatched with reference mass spectra divided by the total number of fragments in experimental mass spectra
PN	positve match fragmental No.	No. of fragments in experimental mass spectra matched with reference mass spectra
Coverage	Mass spectral coverage	Summarized intensities of matched fragmental peaks in the experimental mass spectra divided by the summarized intensities of all the fragmental peaks in the experimental mass spectra
mean(Int1)	averaged peak area	Averaged peak area of this compound in all the samples in the first group. In this case, the first group is N1.
tR (min)'		chromatographic retention time of this compound in the 5th LC gradient
FC	Fold Change	In a t-test to evaluate differences between two groups, Fold Change quantifies the relative difference in magnitude between the experimental and control groups.
p value		In a t-test, the p-value assesses the statistical significance of the difference, with values less than 0.05 typically indicating that the observed difference is unlikely due to chance.
ci	confidence interval	In a t-test, Ci provides a range within which the true difference is likely to lie, offering insight into the precision of the estimate
'InChi'	'Name'	Classification	'Formula'	'MMW'	'Chrom'	'IonMode'	DP' (dot product value)	ME' (mass error, ppm)	PM' (positive match ratio)	NM' (negative match ratio)	PN' (No. of positive matched fragments)	Coverage' (coverage between experimental and reference mass spectral)	'mz'	tR (min)'	'mean(Int1)'	'mean(Int2)'	FC' (fold change)	'p_value'	'ci'
'1S/C6H6O6/c7-4(8)1-3(6(11)12)2-5(9)10/h1H,2H2,(H,7,8)(H,9,10)(H,11,12)'	Aconitic Acid'	acid	'C6H6O6'	174.016	'RPLC'	'neg'	0.489416	-3.49982	0.666667	0.888889	2	0.805152	173.009	2.71	18934.6	1359.83	13.92	7.42413e-05	9412.44
'1S/C9H10O4/c10-7-3-1-6(2-4-7)5-8(11)9(12)13/h1-4,8,10-11H,5H2,(H,12,13)'	2-Hydroxy-3-(4-hydroxyphenyl)propanoic acid'	acid	'C9H10O4'	182.058	'RPLC'	'neg'	0.511029	0.0260866	0.125	0.75	1	0.23314	181.051	5.71	4946.4	894.789	5.53	0.00785892	1124.13
'1S/C6H8O6/c7-4(8)1-3(6(11)12)2-5(9)10/h3H,1-2H2,(H,7,8)(H,9,10)(H,11,12)'	vitamin C	acid	'C6H8O6'	176.032	'HILIC'	'neg'	0.595992	-3.48526	0.4	0.833333	2	0.774234	175.024	6.3	116819	7793.4	14.99	6.16175e-06	25264.3
'''1S/C20H28O10/c1-20(27,9-14(22)23)10-15(24)30-18-16(25)13(11-21)29-19(17(18)26)28-8-7-12-5-3-2-4-6-12/h2-6,13,16-19,21,25-27H,7-1...'' <预览内容在 128 个字符处截断>'	2-Phenylethyl 3-O-(4-carboxy-3-hydroxy-3-methylbutanoyl)-beta-D-glucopyranoside'	acid	'C20H28O10'	428.168	'RPLC'	'pos'	0.47019	4.22346	0.16	0.6	4	0.383897	429.177	7.02	4223	546.244	7.73	0.000850545	1599.66
'1S/C5H4O3/c6-5(7)4-2-1-3-8-4/h1-3H,(H,6,7)'	2-Furoic acid'	acid	'C5H4O3'	112.016	'HILIC'	'neg'	0.487809	2.27782	1	0.923077	1	1	111.009	7.97	48556.6	2893.24	16.78	1.01315e-06	29233
'1S/C7H12O6/c8-3-1-7(13,6(11)12)2-4(9)5(3)10/h3-5,8-10,13H,1-2H2,(H,11,12)'	Quinic acid'	acid	'C7H12O6'	192.063	'HILIC'	'neg'	0.54378	-1.34911	0.230769	0.25	3	0.513507	191.056	11.35	2.4932e+06	13257.7	188.06	0.00251382	918418
'1S/C12H22O12/c13-1-3(15)10(7(18)8(19)11(21)22)24-12-9(20)6(17)5(16)4(2-14)23-12/h3-10,12-20H,1-2H2,(H,21,22)'	Lactobionic Acid'	acid	'C12H22O12'	358.111	'HILIC'	'neg'	0.636333	1.60098	0.333333	0.75	1	0.793451	357.104	11.57	23686.6	254.302	93.14	0.00204251	9007.11
'1S/C11H12O4/c1-14-9-5-8(3-4-11(12)13)6-10(7-9)15-2/h3-7H,1-2H3,(H,12,13)'	3,5-Dimethoxycinnamic acid'	acid	'C11H12O4'	208.074	'RPLC'	'neg'	0.532758	1.20634	0.5	0.666667	1	0.344692	207.067	11.71	13145.8	2519.79	5.22	0.0438531	111.117
'1S/C6H8O4/c1-2-10-6(9)4-3-5(7)8/h3-4H,2H2,1H3,(H,7,8)'	Monoethyl fumarate	acid	'C6H8O4'	144.042	'HILIC'	'neg'	0.94846	-4.27374	0.333333	0	1	0.892659	143.034	12.02	9813.6	688.591	14.25	0.00309293	3240.2
'1S/C6H10O7/c7-1-2(8)4(5(10)11)13-6(12)3(1)9/h1-4,6-9,12H,(H,10,11)'	Galacturonic acid'	acid	'C6H10O7'	194.043	'HILIC'	'neg'	0.645855	0.129821	0.461538	0.142857	6	0.472802	193.035	17.31	5248.19	66.7805	78.59	0.00326072	4085.97
'''1S/C21H32O10/c1-11(6-14(23)24)4-5-21(28)19(2)7-12(8-20(21,3)29-10-19)30-18-17(27)16(26)15(25)13(9-22)31-18/h4-6,12-13,15-18,22,2...'' <预览内容在 128 个字符处截断>'	8-hydroxy-1,5-dimethyl-3-[3,4,5-trihydroxy-6-(hydroxymethyl)oxan-2-yl]oxy-6-oxabicyclo[3.2.1]octan-8-yl]-3-methylpenta-2,4-dienoic acid	acid	'C21H32O10'	444.2	'RPLC'	'pos'	0.539887	-7.175	0.0454545	0.5	1	0.344444	445.204	5.85	2504	387.262	6.47	0.00347486	734.793
'1S/C10H16O2/c1-8(2)5-4-6-9(3)7-10(11)12/h5,7H,4,6H2,1-3H3,(H,11,12)'	Geranic acid'	acid	'C10H16O2'	168.115	'RPLC'	'pos'	0.589501	-9.1624	0.25	0.5	3	0.625203	169.121	25.77	1229.4	552.886	2.22	0.0127986	150.67
'1S/C12H23NO7/c1-3-6(2)8(11(17)18)13-5-12(19)10(16)9(15)7(4-14)20-12/h6-10,13-16,19H,3-5H2,1-2H3,(H,17,18)'	N-Fructosyl isoleucine'	amino acid	'C12H23NO7'	293.147	'RPLC'	'neg'	0.672179	-7.66895	0.333333	0.5	1	0.839653	292.138	3.46	16442.7	699.65	23.5	0.000999387	13185.1
'1S/C5H7NO3/c7-4-2-1-3(6-4)5(8)9/h3H,1-2H2,(H,6,7)(H,8,9)'	Pyroglutamic acid'	amino acid	'C5H7NO3'	129.043	'HILIC'	'pos'	0.534274	0.987567	1	0.75	2	1	130.05	5.19	198624	36219.3	5.48	0.00163443	65963.2
'1S/C6H9NO5/c1-3(8)7-4(6(11)12)2-5(9)10/h4H,2H2,1H3,(H,7,8)(H,9,10)(H,11,12)'	N-Acetyl-aspartic acid'	amino acid	'C6H9NO5'	175.048	'HILIC'	'neg'	0.490998	-8.67964	1	0.777778	4	1	174.039	6.19	62510.2	6839.91	9.14	0.000407067	10968.4
'1S/C4H9NO2/c1-4(2,5)3(6)7/h5H2,1-2H3,(H,6,7)'	gamma-aminobutyric acid (GABA)	amino acid	'C4H9NO2'	103.063	'HILIC'	'pos'	0.553167	-2.09065	0.5	0.857143	1	0.693487	104.07	10.18	202726	1418.9	142.88	7.5379e-05	64418.4
'1S/C7H7NO2/c8-6-3-1-5(2-4-6)7(9)10/h1-4H,8H2,(H,9,10)f/h9H'	'4-Aminobenzoic acid'	amino acid	'C7H7NO2'	137.048	'HILIC'	'pos'	0.49376	-3.81773	0.5	0.857143	1	0.50093	138.054	10.75	662827	113876	5.82	0.000889168	239679
'1S/C10H17N3O6S/c11-5(10(18)19)1-2-7(14)13-6(4-20)9(17)12-3-8(15)16/h5-6,20H,1-4,11H2,(H,12,17)(H,13,14)(H,15,16)(H,18,19)'	Glutathione'	amino acid	'C10H17N3O6S'	307.084	'HILIC'	'neg'	0.466839	-3.32286	0.047619	0.857143	1	0.179666	306.076	11.35	9884.8	2210.69	4.47	0.000181999	3870.76
'1S/C3H7NO2/c1-2(4)3(5)6/h2H,4H2,1H3,(H,5,6)'	Alanine'	amino acid	'C3H7NO2'	89.0477	'HILIC'	'neg'	0.902342	2.16916	1	0.5	1	1	88.0406	13.97	20611.6	27.5116	749.2	0.00211918	10787.7
'1S/C4H7NO4/c5-2(4(8)9)1-3(6)7/h2H,1,5H2,(H,6,7)(H,8,9)'	aspartic acid	amino acid	'C4H7NO4'	133.038	'HILIC'	'pos'	0.838042	-8.87028	0.6	0.571429	3	0.740832	134.044	13.97	238642	428.512	556.91	0.00271768	87117.7
'1S/C4H8N2O3/c5-2(4(8)9)1-3(6)7/h2H,1,5H2,(H2,6,7)(H,8,9)'	Asparagine'	amino acid	'C4H8N2O3'	132.053	'HILIC'	'pos'	0.963667	-5.5401	0.4	0	2	0.858248	133.06	14.24	1.36813e+06	2087.53	655.38	0.00435738	452015
'1S/C4H5NO3/c5-3(6)1-2-4(7)8/h1-2H,(H2,5,6)(H,7,8)'	Maleamic acid'	amino acid	'C4H5NO3'	115.027	'HILIC'	'neg'	0.595553	4.2348	1	0.857143	1	1	114.02	14.31	77005	18.5897	4142.34	0.00386112	26191.5
'1S/C9H17NO7/c1-3(8(13)14)16-7-5(10)9(15)17-4(2-11)6(7)12/h3-7,9,11-12,15H,2,10H2,1H3,(H,13,14)'	Muramic acid'	amino acid	'C9H17NO7'	251.101	'HILIC'	'pos'	0.521041	-4.58924	0.5	0.904762	6	0.634326	252.107	14.89	509611	13455.5	37.87	0.00235581	134034
'1S/C18H18O7/c1-9-5-12(20)16(13(6-9)23-2)17(21)15-11(18(22)25-4)7-10(19)8-14(15)24-3/h5-8,19-20H,1-4H3'	methyl 5-hydroxy-2-(2-hydroxy-6-methoxy-4-methylbenzoyl)-3-methoxybenzoate'	phenol	'C18H18O7'	346.105	'HILIC'	'neg'	0.687177	4.75933	0.5	0.875	1	0.877232	345.1	4.66	1622.2	531.439	3.05	0.0371871	67.7602
'1S/C9H11NO4/c10-6(9(13)14)3-5-1-2-7(11)8(12)4-5/h1-2,4,6,11-12H,3,10H2,(H,13,14)'	levodopa'	phenol	'C9H11NO4'	197.069	'RPLC'	'neg'	0.473899	-7.66674	0.111111	0.8	1	0.314463	196.06	6.83	4185	487.351	8.59	0.000429075	1751.52
'''1S/C20H30O12/c1-8-13(24)15(26)16(27)20(30-8)32-18-14(25)12(7-21)31-19(17(18)28)29-5-4-9-2-3-10(22)11(23)6-9/h2-3,6,8,12-28H,4-5,...'' <预览内容在 128 个字符处截断>'	Forsythoside	phenol	C20H30O12'	462.174	'RPLC'	'neg'	0.473016	-3.11251	0.333333	0.9375	1	0.787762	461.165	6.92	88368	2064.91	42.8	0.00122716	35765.8
'1S/C17H17NO2/c1-20-17-14(19)9-11-6-7-18-13-8-10-4-2-3-5-12(10)16(17)15(11)13/h2-5,9,13,18-19H,6-8H2,1H3'	Asimilobine'	phenol	'C17H17NO2'	267.126	'HILIC'	'pos'	0.47258	-8.20768	1	0.94898	5	1	268.131	7.31	362843	8314.58	43.64	0.000219007	82353
'1S/C10H15NO3/c1-11-6-9(13)7-3-4-8(12)10(5-7)14-2/h3-5,9,11-13H,6H2,1-2H3'	Metanephrine'	phenol	'C10H15NO3'	197.105	'HILIC'	'pos'	0.463103	-5.81075	0.425532	0.761905	20	0.491502	198.111	9.27	61990.6	8056.81	7.69	0.00183841	21124.8
'''1S/C27H32O14/c28-15-6-8-17(14(10-15)11-39-26(36)27(37)19(30)9-7-16(29)23(27)34)40-25-22(33)21(32)20(31)18(41-25)12-38-24(35)13-4...'' <预览内容在 128 个字符处截断>'	[3,4,5-trihydroxy-6-[4-hydroxy-2-[(1,2,3,6-tetrahydroxycyclohexanecarbonyl)oxymethyl]phenoxy]oxan-2-yl]methyl benzoate'	phenol	'C27H32O14'	580.179	'HILIC'	'neg'	0.507385	0.22378	0.0769231	0.5	1	0.143706	579.172	14.57	22273	100.5	221.62	0.00545255	6932.62
'1S/C13H16O5/c1-7-5-10(16)12-11(17-2)6-9(15)8(3-4-14)13(12)18-7/h6-7,14-15H,3-5H2,1-2H3'	7-hydroxy-8-(2-hydroxyethyl)-5-methoxy-2-methyl-2,3-dihydrochromen-4-one'	phenol	'C13H16O5'	252.1	'HILIC'	'neg'	0.559641	0.335816	0.25	0.9375	1	0.79905	251.093	15.4	7806.8	795.439	9.81	0.00713358	2004.46
'1S/C15H12O7/c16-7-4-10(19)12-11(5-7)22-15(14(21)13(12)20)6-1-2-8(17)9(18)3-6/h1-5,14-19,21H'	Dihydroquercetin'	flavanone	'C15H12O7'	304.058	'HILIC'	'neg'	0.462993	4.72602	0.392857	0.717949	11	0.559494	303.052	5.7	55951.6	1148.25	48.73	0.00206006	21011.4
'''1S/C22H22O11/c1-30-21-12(25)7-14-16(18(21)27)11(24)6-13(32-14)9-2-4-10(5-3-9)31-22-20(29)19(28)17(26)15(8-23)33-22/h2-7,15,17,19...'' <预览内容在 128 个字符处截断>'	Hispidulin 4-O-beta-glucopyranoside	flavanone	'C22H22O11'	462.116	'HILIC'	'pos'	0.606779	-1.64084	1	0.75	1	1	463.123	6.27	14293.3	1101.77	12.97	0.000458994	3421.67
'''1S/C24H26O13/c1-32-12-5-13(33-2)11(26)4-9(12)10-8-35-14-6-15(23(34-3)20(29)17(14)18(10)27)36-24-22(31)21(30)19(28)16(7-25)37-24/...'' <预览内容在 128 个字符处截断>'	5-hydroxy-3-(5-hydroxy-2,4-dimethoxyphenyl)-6-methoxy-7-[3,4,5-trihydroxy-6-(hydroxymethyl)oxan-2-yl]oxychromen-4-one'	flavanone	'C24H26O13'	522.137	'HILIC'	'neg'	0.495555	1.61861	0.25	0.941176	1	0.662478	521.131	6.95	24809.8	576.69	43.02	0.00214798	9244.9
'''1S/C30H26O12/c31-13-7-20(37)24-23(8-13)41-29(12-2-4-16(33)19(36)6-12)27(40)26(24)25-21(38)10-17(34)14-9-22(39)28(42-30(14)25)11-...'' <预览内容在 128 个字符处截断>'	'Procyanidin B2'	flavanone	'C30H26O12'	578.142	'HILIC'	'neg'	0.467833	0.277098	0.25	0.857143	3	0.454188	577.135	7.26	1912.52	549.348	3.48	0.00705651	698.696
'''1S/C21H20O10/c22-7-14-17(27)18(28)19(29)21(31-14)16-11(25)5-10(24)15-12(26)6-13(30-20(15)16)8-1-3-9(23)4-2-8/h1-6,14,17-19,21-25...'' <预览内容在 128 个字符处截断>'	'Vitexin'	flavanone	'C21H20O10'	432.106	'RPLC'	'pos'	0.692989	2.74023	0.466667	0.5625	7	0.786262	433.114	8.01	1133.23	387.689	2.92	0.0164209	397.547
'''1S/C19H20O7/c1-8-5-11(21)14-17(24,6-8)7-12(22)19-16(26-19)13-9(3-2-4-10(13)20)15(23)18(14,19)25/h2-4,8,12,14,16,20,22,24-25H,5-7...'' <预览内容在 128 个字符处截断>'	Heteroflavanone A	flavanone	C19H20O7'	360.121	'HILIC'	'neg'	0.499162	0.92816	0.117647	0.714286	2	0.3283	359.114	8.55	182368	972.714	187.48	0.00278309	65950.1
'1S/C6H6FN/c7-5-1-3-6(8)4-2-5/h1-4H,8H2'	4-Fluoraniline'	aniline	'C6H6FN'	111.048	'HILIC'	'pos'	0.582692	-4.01604	0.333333	0.933333	1	0.820026	112.055	10.07	41731	4665.94	8.94	0.000226898	18645.1
'1S/C10H9N/c11-10-6-5-8-3-1-2-4-9(8)7-10/h1-7H,11H2'	2-Naphthylamine'	aniline	'C10H9N'	143.073	'HILIC'	'pos'	0.516245	0.980138	0.5	0.885714	4	0.827827	144.081	10.11	5998.8	1810.38	3.31	0.0474384	49.5619
'1S/C6H6N2O/c7-6(9)5-2-1-3-8-4-5/h1-4H,(H2,7,9)'	Niacinamide'	amide	'C6H6N2O'	122.048	'HILIC'	'pos'	0.709089	3.54985	1	0.764706	4	1	123.056	3.26	418414	16061.7	26.05	0.00861281	29223.2
'1S/C10H13NO2/c1-8(12)11-7-6-9-2-4-10(13)5-3-9/h2-5,13H,6-7H2,1H3,(H,11,12)'	fusaric acid	amide	'C10H13NO2'	179.095	'RPLC'	'pos'	0.508602	-8.24557	0.714286	0.666667	5	0.693131	180.1	6.57	76170.9	2148.68	35.45	3.6845e-06	16079.6
'1S/C6H11NO2/c1-5(8)4-6(9)7(2)3/h4H2,1-3H3'	'N,N-Dimethylacetoacetamide'	amide	'C6H11NO2'	129.079	'HILIC'	'pos'	0.537438	-9.09818	0.5	0.875	2	0.89149	130.085	9.16	26908.6	2781.81	9.67	0.00324606	8489.93
'1S/C6H14O6/c7-1-3(9)5(11)6(12)4(10)2-8/h3-12H,1-2H2'	mannitol'	alcohol	'C6H14O6'	182.079	'HILIC'	'neg'	0.896062	6.84338	1	0.285714	5	1	181.073	10.68	3.58342e+07	457648	78.3	0.000766385	8.84899e+06
'1S/C16H24O8/c1-8(12(18)9-3-5-10(22-2)6-4-9)23-16-15(21)14(20)13(19)11(7-17)24-16/h3-6,8,11-21H,7H2,1-2H3'	2-[1-hydroxy-1-(4-methoxyphenyl)propan-2-yl]oxy-6-(hydroxymethyl)oxane-3,4,5-triol'	alcohol	'C16H24O8'	344.147	'HILIC'	'neg'	0.521891	-6.10064	0.583333	0.5	7	0.806902	343.138	13.85	286852	1678.66	170.88	0.00215631	109290
'1S/C10H13N5O4/c11-8-5-9(13-2-12-8)15(3-14-5)10-7(18)6(17)4(1-16)19-10/h2-4,6-7,10,16-18H,1H2,(H2,11,12,13)'	Adenosine'	nitrogenous compounds	'C10H13N5O4'	267.097	'HILIC'	'pos'	0.725587	-2.73457	1	0.818182	2	1	268.103	7.46	4.82249e+06	41023.7	117.55	0.0021567	811216
'1S/C13H17N5O4/c1-2-3-14-11-8-12(16-5-15-11)18(6-17-8)13-10(21)9(20)7(4-19)22-13/h2,5-7,9-10,13,19-21H,1,3-4H2,(H,14,15,16)'	N-Allyladenosine'	nitrogenous compounds	'C13H17N5O4'	307.128	'HILIC'	'pos'	0.464089	0.652937	1	0.964286	1	1	308.136	15.74	13431.6	1329.27	10.1	0.00250181	4481.01
'1S/C11H10N2O/c14-11-10-8(5-6-12-11)7-3-1-2-4-9(7)13-10/h1-4,13H,5-6H2,(H,12,14)'	L-Oxonoreleagnine'	nitrogenous compounds	'C11H10N2O'	186.079	'RPLC'	'pos'	0.644541	-7.80198	0.5	0.866667	2	0.836538	187.085	6.34	5683.4	1500.36	3.79	0.00368479	1429.98
'1S/C13H16N2O2/c1-9(16)14-6-10-5-11(8-14)12-3-2-4-13(17)15(12)7-10/h2-4,10-11H,5-8H2,1H3'	N-acetylcytisine'	nitrogenous compounds	'C13H16N2O2'	232.121	'RPLC'	'pos'	0.478227	-7.1543	0.533333	0.884058	8	0.688753	233.127	6.61	2086.01	476.804	4.37	0.00214981	4721.56
'1S/C10H13N5O5/c11-10-13-7-4(8(19)14-10)12-2-15(7)9-6(18)5(17)3(1-16)20-9/h2-3,5-6,9,16-18H,1H2,(H3,11,13,14,19)'	Guanosine'	nitrogenous compounds	'C10H13N5O5'	283.092	'RPLC'	'pos'	0.958215	-9.65362	1	0.5	1	1	284.096	3.93	9329	1885.96	4.95	0.0119641	1713.16
'1S/C10H12N4O5/c15-1-4-6(16)7(17)10(19-4)14-3-13-5-8(14)11-2-12-9(5)18/h2-4,6-7,10,15-17H,1H2,(H,11,12,18)'	Inosine'	nitrogenous compounds	'C10H12N4O5'	268.081	'RPLC'	'pos'	0.518702	-6.1855	1	0.833333	3	1	269.086	3.94	2183	575.441	3.79	0.00861262	433.623
'1S/C9H13N3O5/c10-5-1-2-12(9(16)11-5)8-7(15)6(14)4(3-13)17-8/h1-2,4,6-8,13-15H,3H2,(H2,10,11,16)'	Cytidine'	nitrogenous compounds	'C9H13N3O5'	243.086	'HILIC'	'pos'	0.931397	9.01888	1	0.5	1	1	244.095	10.04	393622	15846.7	24.84	0.000261766	59779.8
'1S/C9H12N2O5/c12-4-6-5(13)3-8(16-6)11-2-1-7(14)10-9(11)15/h1-2,5-6,8,12-13H,3-4H2,(H,10,14,15)'	2'-Deoxyuridine	nitrogenous compounds	'C9H12N2O5'	228.075	'HILIC'	'neg'	0.921539	7.74474	1	0.75	1	1	227.069	14.51	32214.6	2546.72	12.65	0.00543168	4131.52
'1S/C15H22O/c1-10(2)12-5-7-15(4)8-6-14(16)11(3)13(15)9-12/h12H,1,5-9H2,2-4H3'	alpha-Cyperone'	ketone	'C15H22O'	218.167	'RPLC'	'pos'	0.66496	5.52097	0.291667	0.3	7	0.41034	219.176	24.9	13147	5014.74	2.62	0.0132615	1786.44
'1S/C17H14O4/c18-13-8-6-12(7-9-13)16-15(19)14(17(20)21-16)10-11-4-2-1-3-5-11/h1-9,16,18-19H,10H2'	3-benzyl-4-hydroxy-5-(4-hydroxyphenyl)-2,5-dihydrofuran-2-one	ketone	'C17H14O4'	282.089	'HILIC'	'neg'	0.655734	1.16607	0.142857	0.5	1	0.352168	281.082	6.24	52959	4162.63	12.72	0.00231719	18344.7
'1S/C15H22O5/c1-8-4-5-11-9(2)12(16)17-13-15(11)10(8)6-7-14(3,18-13)19-20-15/h8-11,13H,4-7H2,1-3H3'	Artemisinin'	ketone	'C15H22O5'	282.147	'RPLC'	'pos'	0.504694	4.13248	0.545455	0.777778	6	0.548881	283.155	10.58	2819.4	568.638	4.96	0.0352753	161.575
'1S/C13H10O5/c1-15-10-7-3-4-9(14)18-12(7)13(16-2)11-8(10)5-6-17-11/h3-6H,1-2H3'	Isopimpinellin'	ketone	'C13H10O5'	246.053	'HILIC'	'pos'	0.520744	-8.44718	1	0.952381	1	1	247.058	14.06	70103.4	1178.84	59.47	0.0048348	22207.2
'''1S/C42H78NO8P/c1-6-8-10-12-14-16-17-18-19-20-21-22-23-24-25-27-29-31-33-35-42(45)51-40(39-50-52(46,47)49-37-36-43(3,4)5)38-48-41...'' <预览内容在 128 个字符处截断>'	'PC 34:3'	lipid	'C42H78NO8P'	755.547	'HILIC'	'pos'	0.617433	4.18999	0.2	0.5	1	0.833194	756.557	6.76	3804.8	614.525	6.19	0.0226364	469.333
'''1S/C40H73N2O6P/c1-6-8-10-12-14-16-18-19-20-21-22-23-24-26-28-30-32-34-40(44)41-38(37-48-49(45,46)47-36-35-42(3,4)5)39(43)33-31-2...'' <预览内容在 128 个字符处截断>'	'SM d35:5'	lipid	'C40H73N2O6P'	708.521	'HILIC'	'pos'	0.55393	-3.86438	1	0.888889	1	1	709.525	7.46	48189	13733.8	3.51	2.46535e-05	20460.1
'''1S/C26H52NO7P/c1-6-8-9-10-11-12-13-14-15-16-17-18-21-31-23-25(34-26(28)19-7-2)24-33-35(29,30)32-22-20-27(3,4)5/h10-11,25H,6-9,12...'' <预览内容在 128 个字符处截断>'	PC 18:1e'	lipid	'C26H52NO7P'	521.348	'RPLC'	'pos'	0.926345	-4.70575	1	0.5	1	1	522.353	17.35	5331.6	257.93	20.67	0.00382834	1721.18
'''1S/C34H63NO3/c1-3-5-7-9-11-13-14-15-16-17-18-19-20-22-24-26-28-30-34(38)35-32(31-36)33(37)29-27-25-23-21-12-10-8-6-4-2/h4,6,12,2...'' <预览内容在 128 个字符处截断>'	Cer-NS d34:3'	lipid	'C34H63NO3'	533.481	'RPLC'	'pos'	0.502735	3.91944	0.166667	0.8	1	0.587993	534.49	25.6	5481	1080.33	5.07	0.000227704	2221.63
'1S/C5H10O5/c6-2-1-10-5(9)4(8)3(2)7/h2-9H,1H2'	Xylose	saccharide	'C5H10O5'	150.053	'HILIC'	'neg'	0.575877	9.86902	1	0.583333	5	1	149.047	5.59	54217.8	1754.85	30.9	0.00368226	17998.5
'1S/C6H12O6/c7-1-3(9)5(11)6(12)4(10)2-8/h1,3-6,8-12H,2H2'	'Glucose'	saccharide	'C6H12O6'	180.063	'HILIC'	'neg'	0.886034	4.7599	0.666667	0	4	0.915816	179.057	9.98	6.44517e+07	2.06753e+06	31.17	0.00214533	8.14914e+06
'1S/C6H10O5/c7-3-2-1-10-6(11-2)5(9)4(3)8/h2-9H,1H2'	1,6-Anhydro-glucose	saccharide	'C6H10O5'	162.053	'HILIC'	'neg'	0.734666	5.95148	0.727273	0.333333	8	0.856052	161.047	14.87	194514	24953.8	7.79	0.00429057	32158.8
'1S/C12H22O11/c13-1-4-6(16)7(17)8(18)11(21-4)22-9-5(2-14)23-12(20,3-15)10(9)19/h4-11,13-20H,1-3H2'	Isomaltose	saccharide	'C12H22O11'	342.116	'HILIC'	'pos'	0.751828	1.78129	0.833333	0.375	5	0.897747	343.124	17.25	124627	11295.6	11.03	0.00236032	19841.4

## Sheet: N2&TvsN3
InChi'	'Name'	Classification	'Formula'	'MMW'	'Chrom'	'IonMode'	DP' (dot product value)	ME' (mass error, ppm)	PM' (positive match ratio)	NM' (negative match ratio)	PN' (No. of positive matched fragments)	Coverage' (coverage between experimental and reference mass spectral)	'mz'	'tR'	'mean(Int1)'	'mean(Int2)'	FC' (fold change)	'p_value'	'ci'
'1S/C16H20O9/c1-23-9-4-2-8(3-5-12(18)19)10(6-9)24-16-15(22)14(21)13(20)11(7-17)25-16/h2-6,11,13-17,20-22H,7H2,1H3,(H,18,19)'	(Z)-3-[4-methoxy-2-[(2S,3R,4S,5S,6R)-3,4,5-trihydroxy-6-(hydroxymethyl)oxan-2-yl]oxyphenyl]prop-2-enoic acid'	acid	'C16H20O9'	356.111	'RPLC'	'neg'	0.541401	-3.62731	0.333333	0.75	1	0.729096	355.102	6	29077.1	3153.25	9.22132	0.000226681	15615.1
'1S/C20H30O3/c1-13(10-18(22)23)6-8-19(4)14(2)7-9-20(5)15(3)11-16(21)12-17(19)20/h10-11,14,17H,6-9,12H2,1-5H3,(H,22,23)'	(E)-5-(1,2,4a,5-tetramethyl-7-oxo-3,4,8,8a-tetrahydro-2H-naphthalen-1-yl)-3-methylpent-2-enoic acid'	acid	'C20H30O3'	318.219	'RPLC'	'pos'	0.490375	0.650619	0.591837	0.57971	29	0.56839	319.227	14.99	333692	8418.5	39.638	0.00103224	170632
'''1S/C20H32O5/c1-2-3-8-12-17(21)13-9-6-4-5-7-10-14-18(22)19(23)15-11-16-20(24)25/h4-7,9-10,13-14,17-19,21-23H,2-3,8,11-12,15-16H2,...'' <预览内容在 128 个字符处截断>'	Lipoxin A4'	acid	'C20H32O5'	352.225	'RPLC'	'neg'	0.513803	-0.0426516	0.0526316	0	1	0.219512	351.218	16.07	1169.86	263	4.44813	0.0133918	238.25
'1S/C7H13NO2/c1-8(2)5-3-4-6(8)7(9)10/h6H,3-5H2,1-2H3'	Proline betaine'	acid	'C7H13NO2'	143.095	'HILIC'	'pos'	0.507359	-6.00894	1	0.941176	1	1	144.101	9.01	205019	9129.5	22.4568	1.69932e-05	380632
'1S/C7H7NO2/c1-10-7(9)6-3-2-4-8-5-6/h2-5H,1H3'	nicotinic acid	acid	'C7H7NO2'	137.048	'HILIC'	'pos'	0.774016	-7.51768	0.6	0.571429	3	0.777778	138.054	4.58	323893	7984.5	40.5652	0.0381131	21566.7
'1S/C5H7NO3/c7-4-2-1-3(6-4)5(8)9/h3H,1-2H2,(H,6,7)(H,8,9)'	Pyroglutamic acid'	amino acid	'C5H7NO3'	129.043	'HILIC'	'pos'	0.534274	0.987567	1	0.75	2	1	130.05	5.19	361104	100843	3.58086	0.0127527	67367.9
'''1S/C27H48NO8P/c1-3-5-6-7-8-9-10-11-12-13-14-15-16-17-18-20-27(30)36-25(23-33-26(29)19-4-2)24-35-37(31,32)34-22-21-28/h5-6,8-9,11...'' <预览内容在 128 个字符处截断>'	'PE 22:3'	lipid	'C27H48NO8P'	545.312	'RPLC'	'neg'	0.594023	0.18161	0.142857	0.5	1	0.434726	544.305	17.82	9544	3971.75	2.40297	0.0215917	1006.22
'''1S/C32H64NO8P/c1-3-5-7-9-11-13-14-15-16-17-19-21-23-25-32(35)41-30(29-40-42(36,37)39-27-26-33)28-38-31(34)24-22-20-18-12-10-8-6-...'' <预览内容在 128 个字符处截断>'	'PE 27:0'	lipid	'C32H64NO8P'	621.437	'RPLC'	'neg'	0.549647	-3.64985	0.142857	0.5	1	0.434726	620.427	26.19	6552	297.5	22.0235	0.0276703	860.611
'''1S/C40H73N2O6P/c1-6-8-10-12-14-16-18-19-20-21-22-23-24-26-28-30-32-34-40(44)41-38(37-48-49(45,46)47-36-35-42(3,4)5)39(43)33-31-2...'' <预览内容在 128 个字符处截断>'	'SM d35:5'	lipid	'C40H73N2O6P'	708.521	'HILIC'	'pos'	0.55393	-3.86438	1	0.888889	1	1	709.525	7.46	49199.7	15125.2	3.25282	0.00255076	14130.8
'1S/C18H30O3/c1-2-3-4-5-7-10-13-16-17(21-16)14-11-8-6-9-12-15-18(19)20/h3-4,7,10,16-17H,2,5-6,8-9,11-15H2,1H3,(H,19,20)'	FA 18:3+1O'	lipid	'C18H30O3'	294.219	'RPLC'	'neg'	0.566329	9.85167	0.583333	0.740741	7	0.747153	293.215	17.62	64754.9	4764	13.5925	0.0202657	11753.5
'1S/C10H12N4O5/c15-1-4-6(16)7(17)10(19-4)14-3-13-5-8(14)11-2-12-9(5)18/h2-4,6-7,10,15-17H,1H2,(H,11,12,18)'	Inosine'	nitrogenous compounds	'C10H12N4O5'	268.081	'RPLC'	'pos'	0.518702	-6.1855	1	0.833333	3	1	269.086	3.94	3462.7	512	6.76309	0.00138833	1395.12
'1S/C10H9N/c1-8-2-3-10-7-11-5-4-9(10)6-8/h2-7H,1H3'	6-methylisoquinoline'	nitrogenous compounds	'C10H9N'	143.073	'RPLC'	'pos'	0.487457	2.2988	0.333333	0.863636	3	0.314582	144.081	3.08	197195	950.25	207.519	0.000752525	102550
'1S/C16H16O9/c17-9-3-1-8(5-10(9)18)2-4-13(20)25-12-7-16(24,15(22)23)6-11(19)14(12)21/h1-5,11-12,14,19,21,24H,6-7H2,(H,22,23)'	Chlorogenoquinone'	nitrogenous compounds	'C16H16O9'	352.079	'RPLC'	'neg'	0.776447	-3.76171	0.25	0.75	1	0.796405	351.071	6.27	4234.56	1406.75	3.01017	0.00599475	993.87
'1S/C9H9N/c1-7-6-8-4-2-3-5-9(8)10-7/h2-6,10H,1H3'	'2-Methylindole'	nitrogenous compounds	'C9H9N'	131.073	'HILIC'	'pos'	0.79392	1.64281	0.5	0.857143	1	0.910467	132.081	8.01	1.84828e+06	9534.5	193.852	0.0446132	54940.1
'1S/C16H18O9/c17-9-3-1-8(5-10(9)18)2-4-13(21)25-14-11(19)6-16(24,15(22)23)7-12(14)20/h1-5,11-12,14,17-20,24H,6-7H2,(H,22,23)'	4-Caffeoylquinic acid'	phenol	'C16H18O9'	354.095	'RPLC'	'pos'	0.889346	-4.333	1	0.6	2	1	355.101	6.24	160649	28366	5.66343	0.00017183	373947
'1S/C16H20O9/c1-23-10-6-8(2-4-9(10)18)3-5-12(19)25-16-15(22)14(21)13(20)11(7-17)24-16/h2-6,11,13-18,20-22H,7H2,1H3'	'Feruloyl Hexoside (isomer of 847)'	phenol	'C16H20O9'	356.111	'RPLC'	'neg'	0.529456	-3.62731	0.2	0.75	1	0.697594	355.102	6	29077.1	3153.25	9.22132	0.000226681	15615.1
'1S/C18H19NO4/c1-23-17-12-14(4-8-16(17)21)5-9-18(22)19-11-10-13-2-6-15(20)7-3-13/h2-9,12,20-21H,10-11H2,1H3,(H,19,22)'	Feruloyltyramine'	phenol	'C18H19NO4'	313.131	'RPLC'	'pos'	0.868595	-1.30799	0.333333	0	1	0.735999	314.138	10.28	23457.4	2804.75	8.36345	0.00590395	33008.9
'''1S/C36H36N2O8/c1-44-30-21-25(8-13-29(30)41)34-33(36(43)38-18-16-23-5-11-27(40)12-6-23)28-19-24(20-31(45-2)35(28)46-34)7-14-32(42...'' <预览内容在 128 个字符处截断>'	Grossamide '	phenol	'C36H36N2O8'	624.247	'HILIC'	'pos'	0.478692	-3.22196	0.214286	0.869565	3	0.434442	625.252	4.7	259219	1459	177.669	0.0017835	117117
'1S/C9H6O4/c10-6-3-1-5-2-4-7(11)13-9(5)8(6)12/h1-4,10,12H'	'7,8-Dihydroxycoumarin'	phenol	'C9H6O4'	178.027	'RPLC'	'neg'	0.489973	3.78493	0.454545	0.666667	5	0.668493	177.02	6.84	21722.6	6017.25	3.61006	0.0114464	6950.55
'1S/C9H6O4/c10-6-3-5-1-2-9(12)13-8(5)4-7(6)11/h1-4,10-11H'	Aesculetin'	phenol	'C9H6O4'	178.027	'RPLC'	'neg'	0.464576	3.78493	0.384615	0.666667	5	0.532319	177.02	6.84	30939.4	6017.25	5.14178	0.0114464	6950.55
'''1S/C33H40O21/c1-9-28(53-33-26(46)23(43)20(40)17(8-35)52-33)24(44)27(47)31(48-9)54-30-21(41)18-14(38)5-11(49-32-25(45)22(42)19(39...'' <预览内容在 128 个字符处截断>'	3-[(2S,3R,4S,5R,6S)-3,4-dihydroxy-6-methyl-5-[(2S,3R,4S,5S,6R)-3,4,5-trihydroxy-6-(hydroxymethyl)oxan-2-yl]oxyoxan-2-yl]oxy-2-(3,4-dihydroxyphenyl)-5-hydroxy-7-[3,4,5-trihydroxy-6-(hydroxymethyl)oxan-2-yl]oxychromen-4-one	flavanone	'C33H40O21'	772.206	'RPLC'	'pos'	0.496932	-4.49306	0.125	0.75	1	0.185571	773.21	6.15	17308	188.5	91.8196	0.000569091	9240.88
'''1S/C23H30O7/c1-6-18-23(4,26)22(3)20(25)16(29-21(22)30-18)12-10-8-7-9-11-15-14(2)17(27-5)13-19(24)28-15/h7-13,16,18,20-21,25-26H,...'' <预览内容在 128 个字符处截断>'	Asteltoxin	ketone	'C23H30O7'	418.199	'RPLC'	'pos'	0.621998	-0.501142	0.133333	0	2	0.22101	419.206	11.83	71178.2	21.5	3310.61	0.00111587	35325.5
'1S/C20H34O8/c1-5-8-11-25-17(22)14-20(28-16(4)21,19(24)27-13-10-7-3)15-18(23)26-12-9-6-2/h5-15H2,1-4H3'	Acetyl tributyl citrate'	ester	'C20H34O8'	402.225	'RPLC'	'pos'	0.519898	-5.28798	0.75	0.625	3	0.930653	403.231	21.93	3.82701e+06	1.16398e+06	3.28787	1.61091e-05	1.15006e+06
'1S/C15H22O4/c1-13(2)7-4-8-14(3)10(13)6-5-9-11(16)19-12(17)15(9,14)18/h5,10,12,17-18H,4,6-8H2,1-3H3'	1,9b-dihydroxy-6,6,9a-trimethyl-1,5,5a,7,8,9-hexahydrobenzo[e][2]benzofuran-3-one'	ketone	'C15H22O4'	266.152	'HILIC'	'neg'	0.517263	4.83154	0.5	0.95	1	0.942203	265.146	4.44	13638.6	3096.75	4.40417	0.0341997	958.502
'1S/C6H10O/c1-2-3-4-5-6-7/h4-6H,2-3H2,1H3'	2-Hexenal'	aldehyde	'C6H10O'	98.0732	'RPLC'	'pos'	0.481214	-7.71918	0.6	0.727273	3	0.821135	99.0797	20.74	4011.09	1446	2.77392	4.79148e-05	1634.39
'1S/C15H18/c1-10(2)13-7-5-11(3)14-8-6-12(4)15(14)9-13/h5-10H,1-4H3'	guaiazulene'	alkene	'C15H18'	198.141	'RPLC'	'pos'	0.487374	-2.65588	0.454545	0.912281	5	0.737513	199.148	22.06	1112.6	453.75	2.45201	0.00720658	214.55
