# Supplementary material for: Unraveling the molecular basis of sensory attributes in smoking spices: a nontargeted metabolite analysis using liquid chromatography high resolution mass spectrometry
Source: Front Mol Biosci. 2025 Dec 5;12:1687831. doi: 10.3389/fmolb.2025.1687831 (PMC12714608; doi:10.3389/fmolb.2025.1687831)
Supplement: Supplementary file 3 [file DataSheet6.xlsx]

## Sheet: Sheet1
Chemical	Designed Formula Concentration (ug/mL)	stock solution concentration (mg/mL)	Formula 1			Formula 2			Formula 3
			added volume (uL)	added amount (ug)	concentration (ug/mL)	added volume (uL)	added amount (ug)	concentration (ug/mL)	added volume (uL)	added amount (ug)	concentration (ug/mL)
hispidulin 4-O-beta-D-glucopyranoside	0.05	0.01	6	0.06	0.0585938	0	0	0	6	0.06	0.0585938
procyanidin B2	0.2	0.1	2	0.2	0.195312	0	0	0	2	0.2	0.195312
N-acetylcytisine	0.21	0.1	2	0.2	0.195312	0	0	0	2	0.2	0.195312
fusaric acid	0.34	0.1	4	0.4	0.390625	0	0	0	4	0.4	0.390625
N-acetyl-L-aspartic acid	0.86	0.1	10	1	0.976562	0	0	0	10	1	0.976562
asimilobine	1.65	0.1	20	2	1.95312	0	0	0	20	2	1.95312
2-deoxyuridine	2.21	1	2	2	1.95312	0	0	0	2	2	1.95312
3,5-dimethoxycinnamic acid	2.28	1	3	3	2.92969	0	0	0	3	3	2.92969
niacinamide	6.1	1	7	7	6.83594	0	0	0	7	7	6.83594
7,8-Dihydroxycoumarin	6.76	1	8	8	7.8125	0	0	0	8	8	7.8125
vitamin C	7.79	1	9	9	8.78906	0	0	0	9	9	8.78906
proline betaine	11.43	1	1	1	0.976562	0	0	0	1	1	0.976562
N-fructosyl isoleucine	14.82	1	2	2	1.95312	0	0	0	2	2	1.95312
alpha-D-galacturonic acid	28.8	1	3	3	2.92969	0	0	0	3	3	2.92969
vitexin	32.74	1	4	4	3.90625	0	0	0	4	4	3.90625
muramic acid	48.9	1	5	5	4.88281	0	0	0	5	5	4.88281
cytidine	56.69	1	6	6	5.85938	0	0	0	6	6	5.85938
adenosine	76.43	1	9	9	8.78906	0	0	0	9	9	8.78906
feruloyltyramine	128.63	1	14	14	13.6719	0	0	0	14	14	13.6719
gamma-aminobutyric acid	135.69	1	15	15	14.6484	0	0	0	15	15	14.6484
4-caffeoylquinic acid	151.22	1	17	17	16.6016	0	0	0	17	17	16.6016
alanine	292.8	1	33	33	32.2266	0	0	0	33	33	32.2266
1,6-anhydro-D-glucose	358.64	1	40	40	39.0625	0	0	0	40	40	39.0625
acetyl tributyl citrate	482.61	1	54	54	52.7344	0	0	0	54	54	52.7344
quinic acid	629.33	10	71	710	693.359	0	0	0	71	710	693.359
D-mannitol	1169.64	20	58	1160	1132.81	58	1160	1132.81	0	0	0
isomaltose	3466.33	20	173	3460	3378.91	173	3460	3378.91	0	0	0
glucose	8912.86	20	446	8920	8710.94	446	8920	8710.94	0	0	0
water						347			677
Code	Nasal-sweetness	Mouthful-sweetness	Aroma	Nasal moistening	Astringency
Formula 1	24	26	76	32	38
Formula 2	22	24	69	22	26
Formula 3	21	23	76	34	36
N1	34	34	79	39	40
N2	31	31	83	32	33
N3	29	32	80	24	24
Blank	15	15	65	20	20
