# Supplementary material for: Unraveling the molecular basis of sensory attributes in smoking spices: a nontargeted metabolite analysis using liquid chromatography high resolution mass spectrometry
Source: Front Mol Biosci. 2025 Dec 5;12:1687831. doi: 10.3389/fmolb.2025.1687831 (PMC12714608; doi:10.3389/fmolb.2025.1687831)
Supplement: Supplementary file 4 [file DataSheet3.xlsx]

## Sheet: CRB
Differential Ion Features found thorugh CRB deconvolution
mz	tR (min)	mode	Mean_Int.(N1)	Mean_Int.(N2&T)	FC	p-value	ci	Method		mz	tR (min)	mode	Mean_Int.(N2&T)	Mean_Int.(N3)	FC	p-value	ci	Method
71.0136	8.61	HN	327811	9021.67	36.336	0.00222165	120756	CRB		71.0599	4.29	HP	47151.6	18402.8	2.5622	3.89385e-07	20052.5	CRB
71.0152	11.3	HN	138909	12209	11.3776	0.00356008	43798.5	CRB&MSDIAL		71.0854	16.58	HP	99326.9	15146	6.55796	0.0198639	14978.2	CRB
71.0161	6.07	HN	254193	4096	62.0588	0.00573908	77052.2	CRB&MSDIAL		73.0635	9.55	HP	324136	149307	2.17094	0.000503763	85406.7	CRB
71.0255	6.35	HN	143275	4472.69	32.0332	0.0038251	47324.6	CRB&MSDIAL		73.0649	9.77	HP	380216	125963	3.01848	5.05625e-10	194028	CRB
71.0268	9.98	HN	555565	25476.4	21.8071	0.00237403	198407	CRB&MSDIAL		73.0651	8.25	HP	347055	79014	4.39233	2.993e-08	199097	CRB
71.0293	9.64	HN	247667	15288	16.2001	0.00210489	88862.2	CRB&MSDIAL		73.0757	6.75	HP	85336	39130.8	2.18079	2.34422e-05	27606.6	CRB
71.0305	8.79	HN	272355	10316.5	26.3999	0.00278896	95230.2	CRB		74.0592	15.3	HP	59326.2	5135.5	11.5522	0.00043833	27667.6	CRB&MSDIAL
73.0645	7.61	HP	191178	81436.5	2.34757	6.84235e-05	61601.3	CRB		74.0599	7.07	HP	127234	47302.2	2.6898	2.66977e-05	47115	CRB
73.0651	8.25	HP	224008	109923	2.03786	0.0141175	24747.5	CRB		74.0602	16.58	HP	40755.6	5719.25	7.12604	0.0425186	1297.8	CRB
84.08	8.03	HP	149809	44907.4	3.33595	3.84566e-10	81681.1	CRB		74.0659	8.94	HP	69828.6	26359.5	2.64909	0.0017587	18050.6	CRB
84.081	8.42	HP	152795	61742.2	2.47472	9.40366e-05	49625.8	CRB		75.079	9.05	HP	76425.6	14868	5.14028	0.000723479	29548.2	CRB
87.0544	14.24	HP	144726	448.057	323.007	0.00617032	43563.8	CRB&MSDIAL		75.079	7.52	HP	90546.7	28562.2	3.17015	0.000758592	28575.6	CRB
89.0146	10.17	HN	1.74247e+06	123961	14.0566	0.00213293	618219	CRB&MSDIAL		75.08	9.53	HP	98390.2	29594	3.32467	0.00238331	27221.8	CRB
89.0241	10.93	HN	791087	84311.9	9.38287	0.00371684	242258	CRB&MSDIAL		75.0814	9.74	HP	150790	30454	4.95141	5.75656e-07	83058.1	CRB
89.025	10.04	HN	2.45037e+06	165674	14.7902	0.00228552	861054	CRB&MSDIAL		75.0824	7.18	HP	69924.7	18175.5	3.84719	1.04128e-08	38078.2	CRB
89.0253	11.3	HN	672230	84005.8	8.00219	0.00396721	198594	CRB&MSDIAL		82.9426	16.58	HP	44905.4	9003.5	4.98755	0.0324181	3343.68	CRB
89.0357	2.46	HN	1040084	127009	8.18906	0.000271948	452431	CRB&MSDIAL		82.945	15.26	HP	72172	22722	3.1763	0.0142637	11020.4	CRB
89.0453	8.55	HN	386312	9690.67	39.8644	0.00234935	141399	CRB		84.0162	25.73	RN	72242.2	25958.2	2.78301	0.0190248	8399.48	CRB
89.0466	11.3	HN	153093	13597	11.2593	0.00347115	48616.2	CRB&MSDIAL		84.0252	25.51	RN	51232.4	23257.5	2.20284	0.0205333	4778.62	CRB
89.048	8.87	HN	161216	8974.45	17.9639	0.00327511	53805.9	CRB		84.0791	15.29	HP	43897.9	8526.5	5.14841	0.000673154	17012.1	CRB
89.0518	9.96	HN	160137	5092.72	31.4443	0.00188343	60415.7	CRB&MSDIAL		84.081	8.42	HP	211827	43083.5	4.91666	2.94658e-05	101969	CRB
96.9637	17.42	HN	164471	16558.5	9.93272	0.00398051	51080.1	CRB&MSDIAL		84.0811	9.49	HP	223588	49766.2	4.49276	5.33171e-07	120810	CRB
96.9663	16.88	HN	293829	70092.4	4.19203	0.000804641	98734.7	CRB&MSDIAL		84.0852	9.64	HP	286356	66408.8	4.31202	2.05835e-12	178132	CRB
96.9688	14.64	HN	208143	1372.62	151.64	0.00245172	77023.1	CRB		84.0854	9.95	HP	226930	68043.2	3.33508	6.66583e-10	121539	CRB
96.9732	15.02	HN	198065	1654.6	119.706	0.00236618	73644.3	CRB		84.9601	20.66	HP	116235	40756.2	2.85195	0.000466889	36564.5	CRB
101.026	9.96	HN	279922	6987.98	40.0576	0.00264241	100123	CRB&MSDIAL		85.0861	9.12	HP	49582	10567.5	4.69193	3.31134e-05	24265.9	CRB
101.036	9.62	HN	154367	4656.69	33.1495	0.00280619	54341.5	CRB&MSDIAL		85.1007	18	HP	46733.7	7655.5	6.10459	0.00884468	11107.8	CRB
104.106	5.75	HP	2.28139e+06	657257	3.47108	0.0135704	357919	CRB&MSDIAL		85.1008	15.29	HP	85095.8	13820.8	6.1571	0.00874268	20002.5	CRB&MSDIAL
105.021	5.62	HN	203032	61261.8	3.31417	0.0446781	3521.34	CRB&MSDIAL		89.0596	7.61	HP	55467.2	17747.2	3.1254	0.000209732	20305.1	CRB
105.036	5.52	HN	127138	34767.2	3.65684	0.0350611	6765.92	CRB&MSDIAL		89.0599	9.27	HP	42691.6	21043.8	2.02871	0.00847621	6148.5	CRB
105.102	5.73	HP	151193	37143.8	4.07047	0.00892242	30342.7	CRB&MSDIAL		90.975	10.77	HP	57262.9	11269.2	5.08134	3.40091e-06	29462.3	CRB&MSDIAL
107.035	9.72	HN	148389	4412.14	33.632	0.00227515	54306.4	CRB&MSDIAL		93.0673	16.58	HP	46697.4	9218.75	5.06548	0.0298892	4143.54	CRB
107.036	9.98	HN	196430	4902.51	40.0673	0.00217361	72830.6	CRB&MSDIAL		93.0685	15.26	HP	60387.8	21214.2	2.84657	0.0225049	6160.36	CRB&MSDIAL
110.007	19.4	HP	233259	31865.6	7.32007	0.00876764	53949.7	CRB&MSDIAL		102.129	4.05	HP	47350.3	16580	2.85587	0.00747594	9067.44	CRB
111.01	4.92	HN	228123	20215	11.2849	0.000783065	91457.1	CRB&MSDIAL		107.083	11.27	HP	48933.9	21522	2.27367	0.0388218	1540.04	CRB
111.021	6.08	HN	292578	4410.48	66.337	0.0010907	122215	CRB&MSDIAL		107.085	16.58	HP	45445.4	5430.5	8.36855	0.00918113	11012.5	CRB
113.025	10.86	HN	324427	23900.2	13.5742	0.00349818	104423	CRB&MSDIAL		107.085	15.3	HP	60155.9	14357.2	4.18994	0.00394121	16383.1	CRB&MSDIAL
113.027	9.98	HN	783321	37346.5	20.9744	0.00214989	284212	CRB&MSDIAL		107.965	26.03	RP	47837.9	20827.2	2.29689	0.00115506	11801.5	CRB
113.035	9.68	HN	426505	27512.7	15.5021	0.00249942	147922	CRB&MSDIAL		110.007	19.4	HP	262014	86672.2	3.02304	0.0447686	4624.67	CRB&MSDIAL
113.037	9.42	HN	151588	9129	16.6051	0.00236002	53378.5	CRB		111.007	19.4	HP	41589.1	12422	3.34802	0.0496226	54.2881	CRB&MSDIAL
113.038	8.64	HN	436854	15586.9	28.0269	0.00238739	157514	CRB		112.005	19.45	HP	38168.1	10095	3.78089	0.0276926	3499.02	CRB
113.038	14.3	HN	227052	796.649	285.009	0.00505975	72118.2	CRB&MSDIAL		122.923	8.95	HP	178287	30490.8	5.84726	0.0163647	30974.2	CRB&MSDIAL
113.039	9.96	HN	541638	23384.8	23.162	0.00232527	194712	CRB&MSDIAL		125.995	20.55	HP	152213	73360.5	2.07487	0.0454123	1833.12	CRB
115.005	4.59	HN	144759	17576.1	8.23617	0.000264748	62747.2	CRB&MSDIAL		128.143	6.27	HP	1.84914e+06	640826	2.88555	6.23274e-07	840554	CRB
115.006	6.11	HN	1.37164e+06	30891.6	44.4018	0.0058961	410425	CRB&MSDIAL		128.146	4.8	RP	46429	14193.8	3.27109	1.09431e-07	22805.5	CRB
116.069	11.27	HP	175472	54729.1	3.20619	0.0332012	10170.9	CRB&MSDIAL		130.084	10.4	HP	296415	14162	20.9303	0.0108902	75138.2	CRB&MSDIAL
117.026	4.5	HN	584700	65764.4	8.89084	0.00642277	154080	CRB&MSDIAL		130.157	3.67	HP	63370.2	27945.2	2.26766	0.0006631	16720.6	CRB
119.034	9.94	HN	485592	16249.5	29.8834	0.00253661	173721	CRB&MSDIAL		130.159	3.78	HP	61870.8	28792.8	2.14883	0.000854821	15087.8	CRB
119.037	11.8	HN	193856	25012.9	7.75024	0.00322621	59950.9	CRB		130.968	9.01	HN	73823.9	22657	3.25833	0.0203588	8807.36	CRB&MSDIAL
119.045	9.35	HN	197030	4863.8	40.5095	0.00222251	73053.1	CRB		132.075	7.77	HP	1.317e+06	10868.8	121.173	0.0289895	148061	CRB
119.045	11.28	HN	518634	51078.5	10.1537	0.00337611	163525	CRB&MSDIAL		133.102	5.29	HP	51004.2	1595.25	31.9725	0.0208673	8608.13	CRB
119.047	9.68	HN	269702	14205.1	18.9863	0.00225196	96660	CRB&MSDIAL		133.102	5.06	HP	51154.5	1689.75	30.2734	0.0204605	8773.92	CRB
119.048	9.01	HN	127225	6288.16	20.2325	0.00412103	40625.6	CRB		134.863	10.21	HN	47617.4	22498.2	2.11649	0.00451994	8686.07	CRB
128.035	5.19	HN	961432	213280	4.50784	0.00365461	261702	CRB&MSDIAL		141.116	10.4	HP	1.79633e+06	471410	3.81055	0.00114716	599605	CRB&MSDIAL
128.037	4.81	HN	884914	155871	5.67723	0.0027864	272067	CRB&MSDIAL		142.114	10.55	HP	145834	16538.5	8.81783	9.30781e-05	73895.6	CRB
128.056	5.19	HN	148800	29998.7	4.96022	0.0039122	41093	CRB&MSDIAL		142.116	9.51	HP	111061	27009	4.11201	4.94109e-08	60065.7	CRB
128.958	9.98	HN	620414	2473.43	250.831	0.00172281	243504	CRB		143.956	18.55	HP	128216	61731.2	2.077	2.39521e-06	43941.2	CRB&MSDIAL
128.961	9.01	HN	789794	146025	5.40863	0.00326532	229087	CRB&MSDIAL		144.079	8.68	HP	649814	963.25	674.606	0.00346507	243484	CRB&MSDIAL
128.962	10.19	HN	346219	945.675	366.108	0.00348545	120068	CRB		144.081	3.08	RP	145799	950.25	153.432	0.00628122	46782.4	CRB&MSDIAL
128.975	9.42	HN	286215	27397.8	10.4466	0.00677068	75892	CRB&MSDIAL		144.101	9.01	HP	592038	9129.5	64.8489	0.00436283	207079	CRB&MSDIAL
129.02	5.49	HN	260644	9259.6	28.1485	0.00139263	102781	CRB&MSDIAL		145.015	20.54	HP	61177.9	24120.2	2.53637	0.0259663	4973.75	CRB
130.05	5.19	HP	198624	36219.3	5.48393	0.00163443	65963.2	CRB&MSDIAL		145.103	9.05	HP	43936.5	1177.5	37.3134	0.0148365	9414.49	CRB
131.034	10	HN	369719	12038.8	30.7106	0.00207264	137143	CRB&MSDIAL		146.924	18.86	HN	74174.3	33086	2.24186	2.01636e-06	26788.6	CRB
131.034	10.89	HN	170406	11597.4	14.6934	0.00304107	56783.8	CRB&MSDIAL		149.105	8.87	HP	1.92694e+06	2836.25	679.398	0.00881148	556066	CRB&MSDIAL
131.035	11.3	HN	146568	11964.2	12.2505	0.00304003	48132.4	CRB&MSDIAL		150.115	8.85	HP	206637	101	2045.91	0.00906033	59027.7	CRB
131.045	9.5	HN	151152	4561.33	33.1377	0.00239492	54779.2	CRB&MSDIAL		155.124	9.28	HP	160483	35955.8	4.46335	1.30531e-06	83208.3	CRB
131.045	8.7	HN	238552	6165.78	38.6897	0.00302252	83196.9	CRB		157.108	11.49	HP	595852	171498	3.4744	7.64092e-09	313904	CRB&MSDIAL
131.047	14.3	HN	1.76668e+06	4378.62	403.479	0.00381661	601168	CRB&MSDIAL		157.973	18.61	HP	97520.2	45186	2.15819	3.65637e-07	36245.2	CRB&MSDIAL
131.05	14.65	HN	1.82129e+06	4414.18	412.6	0.00381443	619866	CRB&MSDIAL		157.973	19.13	HP	83485.9	32438.5	2.57367	5.17822e-09	38421.7	CRB
131.066	14.34	HN	397040	756.231	525.025	0.00382334	135128	CRB&MSDIAL		158.108	11.87	HP	45683.1	11705.8	3.90262	1.59693e-07	23670.1	CRB
132.029	13.97	HN	575263	1791.42	321.12	0.00287532	207660	CRB&MSDIAL		158.111	11.47	HP	51744.7	16456.8	3.14428	2.02629e-08	25657.7	CRB
132.03	13.85	HN	579539	1580.72	366.63	0.00324717	204358	CRB&MSDIAL		158.962	10.75	HP	111726	21503	5.19581	0.000377078	45159.3	CRB&MSDIAL
132.031	14.69	HN	176244	989.2	178.168	0.00258859	64779.1	CRB&MSDIAL		158.969	10.97	HP	121162	23274.5	5.20578	0.000199059	52043.8	CRB&MSDIAL
132.051	14.3	HN	145067	246.25	589.103	0.00337086	50730.4	CRB&MSDIAL		160.842	18.59	HN	81563.2	35624.2	2.28954	0.0408236	2115.13	CRB
132.608	6.15	HN	169454	1525.2	111.103	0.00370218	57612.1	CRB&MSDIAL		160.842	19.6	HN	98399.9	8880.75	11.0801	5.51769e-08	66406.9	CRB&MSDIAL
133.003	6.75	HN	1.81058e+06	201590	8.98149	0.00651315	477709	CRB&MSDIAL		160.844	16.75	HN	73168.5	7055.5	10.3704	2.1872e-05	40340.5	CRB
133.016	9.29	HN	177280	20116.1	8.8128	0.0104147	39067.2	CRB		160.844	17.42	HN	66520.7	27837.8	2.38959	0.03878	2213.05	CRB
133.016	6.12	HN	1.11651e+07	513060	21.7618	0.00601952	3.23562e+06	CRB&MSDIAL		160.846	16.64	HN	69322.8	7066	9.81076	2.0833e-05	37718	CRB
133.026	10.02	HN	1.00145e+06	12182.4	82.205	0.0050816	314958	CRB		160.846	18.03	HN	40781.4	11815.2	3.45159	0.0172625	5640.06	CRB
133.06	14.24	HP	1.36813e+06	2087.53	655.381	0.00435738	452015	CRB&MSDIAL		160.846	11.23	RN	44538	12925.2	3.44582	0.013012	7320.34	CRB&MSDIAL
134.014	6.82	HN	152369	10118.3	15.0588	0.00863982	38388.1	CRB		161.106	3.08	RP	854909	1009.25	847.074	0.00483458	297528	CRB&MSDIAL
134.027	6.01	HN	1.11965e+06	14085.7	79.4882	0.00604599	335377	CRB&MSDIAL		161.108	8.71	HP	3.33539e+06	3144.5	1060.7	0.00298577	1.29124e+06	CRB&MSDIAL
134.044	13.97	HP	238642	428.512	556.909	0.00271768	87117.7	CRB		162.109	3.56	RP	103690	178.5	580.896	0.0037212	38501.4	CRB
135.02	6.07	HN	304399	5775	52.7098	0.0055554	92737.9	CRB&MSDIAL		162.112	3.23	RP	99744.1	621.5	160.489	0.00431705	35568.2	CRB
135.029	6.24	HN	266258	4322.95	61.5918	0.00544601	81806.4	CRB&MSDIAL		162.112	3.04	RP	91412.9	484.5	188.675	0.00606473	29688.8	CRB
135.032	7.07	HN	501913	8961.62	56.007	0.00167826	194862	CRB		162.839	16.84	HN	60171.3	6512.75	9.239	0.000154253	29588.8	CRB
136.058	7.22	HP	140606	24008.7	5.85644	0.00208149	45169.6	CRB&MSDIAL		162.842	19.6	HN	91060.5	13395.2	6.79797	1.91375e-07	55708.2	CRB&MSDIAL
136.066	7.52	HP	158614	24190.2	6.55695	0.00151832	54902	CRB&MSDIAL		162.847	11.23	RN	41227	12536.5	3.28856	0.00965852	7771.96	CRB&MSDIAL
138.054	10.75	HP	662827	113876	5.82059	0.000889168	239679	CRB&MSDIAL		163.038	5.47	RP	49717.9	18986.5	2.61859	0.0494678	81.3798	CRB&MSDIAL
143.034	3.22	RP	320547	219.795	1458.39	0.0021605	121801	CRB		163.038	6.24	RP	98176.2	11146	8.8082	0.00452532	31111.7	CRB&MSDIAL
143.037	11.27	HN	377367	37611	10.0334	0.00352589	117847	CRB&MSDIAL		163.123	7.99	HP	1.00119e+08	1.8151e+06	55.159	0.00997306	2.6131e+07	CRB&MSDIAL
143.046	9.99	HN	844802	39767.5	21.2435	0.00251294	298500	CRB&MSDIAL		163.135	7.78	HP	8.79267e+07	1.43569e+06	61.2434	0.0120959	2.09985e+07	CRB&MSDIAL
143.047	8.68	HN	586583	19007.9	30.86	0.00245453	211379	CRB		163.148	2.36	RP	1.26637e+06	5114	247.629	0.000170344	694870	CRB&MSDIAL
143.048	10.93	HN	292626	33864.8	8.64101	0.00358286	89322.6	CRB&MSDIAL		163.159	8.08	HP	48957.7	1918	25.5254	0.00347451	17641.1	CRB&MSDIAL
145.045	9.12	HP	148486	2461.52	60.3228	0.00145866	59297.1	CRB&MSDIAL		164.043	7.91	HP	40852.9	4012	10.1827	0.0187047	6991.64	CRB&MSDIAL
145.055	13.83	HP	175042	2438.88	71.7714	0.00304939	61681.3	CRB&MSDIAL		164.069	4.16	HP	59415.9	12491.2	4.7566	0.00379743	17516.1	CRB
146.044	13.27	HN	307552	933.196	329.568	0.000904541	132256	CRB&MSDIAL		164.087	8.34	HP	40022.2	2353.25	17.0072	0.000552912	18638.1	CRB&MSDIAL
146.086	13.03	HP	508063	931.78	545.26	0.00311695	180406	CRB&MSDIAL		165.128	7.99	HP	708359	4904.5	144.43	0.0362507	49769.6	CRB&MSDIAL
146.088	12.7	HP	508388	865.683	587.268	0.00309719	180785	CRB&MSDIAL		165.145	7.74	HP	236109	1517.5	155.591	0.046674	3824.74	CRB&MSDIAL
147.03	4.02	HN	197840	19947.2	9.9182	0.00381111	60479.3	CRB&MSDIAL		170.132	8.4	HP	111366	49323.2	2.25789	1.7008e-05	38315.2	CRB
147.031	2.5	RN	379093	2477.68	153.003	0.00327682	132569	CRB		174.079	5.81	HN	45445.6	4838.5	9.39251	0.00661516	13005.1	CRB
147.037	5.87	HN	1.85734e+06	15831.1	117.323	0.00316651	652938	CRB&MSDIAL		177.135	10.06	HP	1.01925e+07	4844	2104.15	0.00803764	3.02534e+06	CRB&MSDIAL
147.063	10.68	HP	247150	1816.83	136.034	0.00143643	99405.3	CRB&MSDIAL		177.146	10.17	HP	1.15829e+07	3232.75	3582.98	0.00648961	3.73156e+06	CRB&MSDIAL
148.06	13.29	HP	207812	692.87	299.929	0.000974692	88503.5	CRB&MSDIAL		177.146	6.54	HP	1.18654e+06	218	5442.83	0.000650894	585169	CRB
149.045	11.3	HN	205753	19324.6	10.6472	0.00390127	63271.5	CRB&MSDIAL		177.148	2.1	RP	137306	661.5	207.567	0.0361911	9957.12	CRB
149.047	10	HN	533142	24634.6	21.642	0.00221443	192731	CRB&MSDIAL		177.15	10.97	HP	1.19307e+06	1184.25	1007.44	0.00132889	545945	CRB
149.047	10.86	HN	236762	19068.7	12.4163	0.00331527	76437.1	CRB&MSDIAL		178.136	11	HP	143782	181	794.377	0.00252007	58489.9	CRB
149.055	7.7	HN	137587	9883.55	13.9208	0.00412485	42828.3	CRB&MSDIAL		178.138	11.27	HP	58446.2	116.25	502.763	0.00426817	21363	CRB
149.056	9.04	HN	253586	15861.1	15.988	0.0043157	78743.9	CRB		178.14	11.13	HP	86213.6	130.75	659.377	0.0035528	32631.8	CRB
149.057	8.82	HN	240214	21416.8	11.2161	0.00392865	74039.5	CRB		178.145	10.17	HP	1.43496e+06	82	17499.5	0.0091911	404467	CRB&MSDIAL
149.059	9.38	HN	168745	7985.05	21.1326	0.00259645	59240.3	CRB		179.126	7.56	HP	524719	5822.25	90.123	0.0106993	139274	CRB&MSDIAL
158.98	19.57	HN	921358	109003	8.4526	0.00808981	224347	CRB&MSDIAL		186.041	20.52	HP	56342.5	22972.5	2.4526	0.0332422	3030.26	CRB
158.996	19.55	HN	351323	47132.4	7.45397	0.00747281	86156.6	CRB&MSDIAL		186.982	18.57	HP	49855.3	24805.2	2.00987	8.10522e-07	16910.6	CRB&MSDIAL
159.981	19.57	HN	151668	16094.9	9.42337	0.00797528	37636.7	CRB&MSDIAL		187.861	18.59	HN	52037.9	7764.75	6.70181	0.00486653	15399	CRB
160.036	10.77	HP	219893	37660.7	5.83879	0.00159643	73493.4	CRB&MSDIAL		187.863	16.64	HN	56690	22458.5	2.52421	0.0223372	5303.07	CRB
160.096	11.76	HP	751900	61447.5	12.2365	4.6707e-06	421393	CRB&MSDIAL		187.865	17.66	HN	42120.6	9835.75	4.2824	0.00133422	14299.4	CRB
160.1	11.18	HP	279756	8374.47	33.4059	0.00221552	102624	CRB&MSDIAL		187.866	16.82	HN	61214.1	22770	2.68837	0.0077298	11150.8	CRB
160.116	11.76	HP	155618	7614	20.4385	1.02683e-06	94971.6	CRB&MSDIAL		187.866	17.47	HN	42737.5	10784.5	3.96286	0.00976177	8616.74	CRB
160.977	19.55	HN	141350	14402.9	9.81398	0.00786175	35425.5	CRB&MSDIAL		191.065	14.79	HN	220268	45830.8	4.80611	0.0202462	30965.9	CRB
161.046	4.76	HN	201585	60103.7	3.35396	0.0295717	14695	CRB&MSDIAL		191.066	15.62	HN	90617.2	9073.25	9.98729	0.00940312	22467	CRB
161.048	11.3	HN	1013330	112922	8.97372	0.00358055	311650	CRB&MSDIAL		191.142	5.28	HP	167647	7957.5	21.0678	0.00603741	53124.4	CRB&MSDIAL
161.055	9.95	HN	2.46929e+06	111787	22.0891	0.00237267	883505	CRB&MSDIAL		193.056	6.32	RP	46766	7551.25	6.19315	0.0109531	10411.2	CRB&MSDIAL
161.056	2.4	HN	271129	47235.6	5.73994	6.0686e-06	136317	CRB&MSDIAL		193.095	4.74	HP	178389	16054.5	11.1115	0.00618626	52679.8	CRB&MSDIAL
161.066	11.3	HN	165332	19664.4	8.40769	0.00416803	48730.1	CRB&MSDIAL		193.095	4.64	HP	174877	14884.2	11.7492	0.00616336	51604.5	CRB&MSDIAL
161.066	8.87	HN	161344	12801.6	12.6034	0.00323882	52417.5	CRB		193.816	7.97	HN	81209	40292.8	2.01547	0.000241227	21061.9	CRB&MSDIAL
162.051	9.99	HN	179569	4114.14	43.6468	0.00222096	66390.9	CRB&MSDIAL		195.809	4.88	RN	54275.8	723.25	75.0443	6.80829e-07	37161.1	CRB
163.055	9.96	HP	199085	11153	17.8503	0.00292009	67755.8	CRB&MSDIAL		195.811	4.99	RN	61156.9	726.75	84.1512	3.8804e-05	36191.1	CRB
163.06	8.64	HP	179352	10298.6	17.4152	0.00427913	56270.2	CRB		195.811	5.53	RN	73036.5	609.5	119.83	5.32607e-05	42137.6	CRB
163.065	7.89	HP	183547	18661.1	9.83584	0.00117902	70115.9	CRB&MSDIAL		195.813	16.84	HN	97011.7	13807.2	7.02614	5.97695e-05	47847.1	CRB
163.066	13.83	HP	524492	9407.98	55.7498	0.00315071	182823	CRB&MSDIAL		197.807	4.99	RN	74769.8	872	85.7452	0.00028386	38539.3	CRB
163.067	2.58	RP	199284	9765	20.408	0.00421003	63159.7	CRB		197.807	6.46	RN	108593	33718	3.22063	0.00175983	31088.7	CRB
163.067	8.29	HP	186253	19676.6	9.46572	0.00148122	68414.2	CRB&MSDIAL		197.807	6.02	RN	96816.2	1671.75	57.9131	4.94621e-05	55593	CRB
165.04	10.89	HN	396001	3182.89	124.415	0.00175071	154396	CRB&MSDIAL		197.807	6.31	RN	92801.1	1542.75	60.1531	2.97932e-07	63803.8	CRB
165.043	11.3	HN	511072	3354.59	152.35	0.00173943	199764	CRB&MSDIAL		197.81	20.14	HN	53710.2	8673.5	6.19245	0.000157226	24386.8	CRB
165.078	7.31	HN	2.35058e+06	3103.64	757.364	0.00811765	648564	CRB&MSDIAL		197.815	10.96	RN	82945.1	40156	2.06557	0.0196101	7537.7	CRB
165.085	10.68	HP	380416	3319.37	114.605	0.00142774	152931	CRB&MSDIAL		201.808	7.97	HN	182376	89088.5	2.04713	0.000602997	43844.2	CRB&MSDIAL
165.096	7.31	HN	451729	436.971	1033.77	0.0062355	135826	CRB&MSDIAL		203.055	4.92	HN	134462	21724.8	6.18933	0.0412865	5039.26	CRB&MSDIAL
166.083	10.56	HP	142397	11748.1	12.1208	0.00124696	54728.4	CRB		209.152	5.29	HP	255412	40081.2	6.37234	0.0167541	44053.9	CRB&MSDIAL
166.086	7.31	HN	185619	14.5128	12790	0.0039482	62815.2	CRB&MSDIAL		217.018	4.59	HN	47461.1	9762.75	4.86145	0.0146626	8559.09	CRB
166.096	10.07	HP	277871	16711.6	16.6274	0.00147535	106764	CRB&MSDIAL		221.114	9.24	HP	1.3503e+06	13425	100.581	0.000991756	617017	CRB&MSDIAL
170.065	19.4	HP	244420	28530	8.56712	0.00787078	60220.7	CRB&MSDIAL		221.122	15.25	HP	71862.9	1432.75	50.1573	0.0284205	8382.76	CRB
173.004	7.59	HN	210951	19917.8	10.591	1.86228e-05	110077	CRB&MSDIAL		221.124	2.92	RP	404613	1124.5	359.816	0.0146575	90125	CRB&MSDIAL
173.009	4.42	RN	183669	952	192.93	0.0032178	64820.1	CRB		221.125	10.47	HP	139637	2458.25	56.8036	0.0101441	37379.1	CRB&MSDIAL
173.009	4.91	HN	646369	48845.8	13.2329	1.67832e-05	346815	CRB&MSDIAL		221.128	3.08	RP	513239	1775.5	289.067	0.00789653	152877	CRB&MSDIAL
173.009	7.97	HN	348696	13397.7	26.0266	8.14103e-05	179215	CRB&MSDIAL		221.129	10.68	HP	150133	2041	73.5584	0.0146336	33369.6	CRB&MSDIAL
173.026	7.97	HN	138268	7979.71	17.3274	5.83108e-05	70872.5	CRB&MSDIAL		221.132	14.98	HP	295743	159.5	1854.19	0.0417034	12656.3	CRB
173.046	4.59	HN	133200	13753.7	9.68467	0.00425397	39875.2	CRB&MSDIAL		221.135	9.08	HP	2.29619e+06	20449.5	112.286	0.000440518	1.153e+06	CRB&MSDIAL
173.055	6.73	HN	222160	17173.9	12.9359	0.000977002	88316.6	CRB&MSDIAL		222.125	9.14	HP	288820	8726.75	33.096	0.000657686	136911	CRB&MSDIAL
174.011	6.01	HN	151150	1751.51	86.2971	0.000622819	67888.3	CRB&MSDIAL		222.128	3.08	RP	58262.5	1071.75	54.3621	0.0168764	11640.4	CRB
174.958	20.71	HN	817229	393948	2.07446	0.000932185	183202	CRB&MSDIAL		222.131	9.14	HP	305164	7340.75	41.5713	0.000953084	138172	CRB&MSDIAL
175.026	5.43	HN	126846	3685.43	34.4182	0.00176115	48464.6	CRB&MSDIAL		222.146	9.08	HP	156688	2292	68.3629	0.000896775	72191.4	CRB&MSDIAL
175.059	6.22	RP	161485	36.4048	4435.82	0.00251331	59862.1	CRB		225.033	10.79	HP	85926.7	20194.8	4.2549	0.0345242	5289.09	CRB&MSDIAL
175.061	5.29	HN	345763	21388.5	16.1658	0.00481795	104208	CRB&MSDIAL		225.036	11.39	HP	45832.9	9749.5	4.70105	0.000130452	19715.4	CRB
175.062	5.17	HN	395409	23108.1	17.1113	0.00468316	120494	CRB&MSDIAL		226.179	11.83	RP	615979	239639	2.57044	0.00556083	121347	CRB
175.105	13.4	HP	127247	420.513	302.599	0.00402434	42728.7	CRB		226.948	10.74	HP	344959	74582	4.62523	0.000503204	131501	CRB&MSDIAL
177.034	5.47	HN	1090090	77806.2	14.0103	0.00190233	395787	CRB&MSDIAL		226.95	11.46	HP	96100.2	23101.2	4.15996	7.3303e-08	51913.7	CRB
177.045	6.41	HN	892191	57322.4	15.5644	0.000406257	396330	CRB&MSDIAL		235.167	4.74	HP	449591	2294	195.986	0.00105261	211747	CRB&MSDIAL
178.493	10.92	HN	142704	10755.5	13.2681	0.00423719	43904.6	CRB&MSDIAL		235.186	4.66	HP	177459	6465.75	27.446	0.00273044	68559.9	CRB&MSDIAL
178.497	11.27	HN	147384	11230.3	13.1238	0.00366837	46869.1	CRB&MSDIAL		236.177	4.74	HP	76099.7	1723	44.167	0.00158743	33155.2	CRB&MSDIAL
178.498	10	HN	289202	9694.58	29.8313	0.00218662	106174	CRB&MSDIAL		240.155	10.56	HP	272784	19843.8	13.7466	0.015783	54796.2	CRB&MSDIAL
178.506	8.71	HN	169116	3895.05	43.4181	0.00299714	59253.1	CRB		241.149	10.96	HP	69325.7	6056.5	11.4465	0.00460914	22509.9	CRB
178.506	8.55	HN	136727	2180.16	62.7141	0.00244951	50069.7	CRB		242.102	12.46	HP	444705	6252.75	71.1215	0.0407014	20827.6	CRB&MSDIAL
179.042	9.43	HN	6063314	246681	24.5795	0.00279299	2.11849e+06	CRB&MSDIAL		243.123	4.51	HN	86463.4	8127	10.639	0.0445551	2170.21	CRB
179.054	6.39	HP	155163	1156.09	134.214	0.000985059	65789.8	CRB		244.031	5.66	HN	88199.1	5707	15.4546	0.0237606	12491.2	CRB&MSDIAL
179.055	14.55	HN	283322	57030.3	4.96791	0.00580394	69111.6	CRB&MSDIAL		244.205	11.84	RP	639952	279070	2.29316	1.09129e-05	217998	CRB
179.057	9.98	HN	2.33977e+07	2.06753e+06	11.3168	0.00214533	8.14914e+06	CRB&MSDIAL		245.042	10.11	HN	38200.1	1779.5	21.4668	0.00362621	13627.9	CRB
179.065	11.34	HN	11165079	1.87976e+06	5.93962	0.00394436	3.14746e+06	CRB&MSDIAL		245.042	10.28	HN	44896.7	730.25	61.4813	0.018981	8282.98	CRB
179.076	10.83	HN	1.55082e+06	226222	6.85529	0.00444917	436021	CRB&MSDIAL		245.192	11.83	RP	154983	55915.8	2.77173	0.00391022	34766.3	CRB
179.086	9.96	HN	164270	39043.1	4.20739	0.000239221	63235.4	CRB&MSDIAL		248.961	11.46	HN	83033.2	37523.5	2.21283	7.66124e-06	28578	CRB
179.617	11.31	HN	238899	1414.22	168.926	0.00198872	91500.7	CRB&MSDIAL		249.159	14.65	HP	77539.8	3889	19.9382	0.0180415	14504.3	CRB
179.627	10.92	HN	274032	1309.93	209.195	0.00197065	105239	CRB&MSDIAL		250.16	13.33	HP	86258.3	1506.75	57.2479	0.00376726	31994.1	CRB
180.055	7.76	HN	405663	9995.49	40.5846	0.00249174	146774	CRB		253.185	7.22	HP	124659	3051.5	40.8516	0.0034081	46971.6	CRB
180.055	11.31	HN	1.20206e+06	146674	8.19547	0.00380762	359750	CRB&MSDIAL		256.082	11.37	HP	87180.6	11920.5	7.3135	0.0499862	5.17441	CRB
180.06	10.88	HN	1.51644e+06	150064	10.1053	0.00373207	467908	CRB&MSDIAL		261.012	5.1	HN	63815	7150.5	8.92455	0.0156408	12349	CRB&MSDIAL
180.065	10.04	HN	2947361	173093	17.0276	0.00229982	1.04561e+06	CRB&MSDIAL		265.192	4.32	HP	56160.3	878.5	63.9275	0.0244385	8175.9	CRB
180.076	8.04	HN	218270	10059.3	21.6983	0.00238628	77771	CRB		269.082	10.02	HN	42176.7	6801.75	6.20086	0.0153656	7618.46	CRB
180.079	10.02	HN	484928	34053.6	14.2401	0.00218768	171455	CRB&MSDIAL		273.096	21.95	RP	41576.2	14747.5	2.8192	0.00017308	14044.8	CRB
180.086	13.83	HP	306341	6172.51	49.6298	0.00302368	107455	CRB&MSDIAL		273.197	4.29	HP	54399.4	490	111.019	0.0180353	10527.7	CRB
180.091	8.56	HP	152172	5276.5	28.8395	0.00302993	52771.2	CRB		274.082	2.05	RP	204085	19843.8	10.2846	0.0024957	75902.7	CRB
180.1	14.08	HP	224046	4871.12	45.9948	0.0024159	81965.9	CRB&MSDIAL		275.092	11.82	HP	59982.3	8094.5	7.41025	0.0325863	4917.23	CRB
180.507	10.68	HN	285791	2523.33	113.259	0.00103236	120698	CRB&MSDIAL		275.094	11.3	HP	102991	12063.2	8.53757	0.00719557	28574.1	CRB
180.974	10.78	HN	290437	144252	2.0134	0.000289089	72640.7	CRB&MSDIAL		276.035	12.17	HN	57672.8	329.5	175.031	0.00018445	31887	CRB
181.059	9.98	HN	832158	33326.1	24.9701	0.00255627	295246	CRB&MSDIAL		276.047	11.99	HN	39687.1	861.75	46.054	0.00316622	15097	CRB
181.062	10.88	HN	1.88991e+07	377664	50.0421	0.00098353	7.98462e+06	CRB&MSDIAL		280.092	14.47	HP	104020	18714.2	5.55833	0.0110092	21798.5	CRB&MSDIAL
181.073	10.68	HN	2.03653e+07	457648	44.4998	0.000766385	8.84899e+06	CRB&MSDIAL		280.107	14.66	HP	61770.9	10054.8	6.14346	0.0220046	8274.36	CRB&MSDIAL
181.075	8.68	HN	216008	10911.1	19.7971	0.00242906	76531.2	CRB		281.045	24	RP	262013	108825	2.40766	0.000429336	75714.9	CRB
181.077	9.57	HN	213941	9314.35	22.9689	0.00213829	78035.3	CRB&MSDIAL		284.297	25.14	RP	93531.7	33450.5	2.79612	0.0247874	8664.36	CRB
181.079	9.96	HN	602472	8883.69	67.8177	0.00261958	218368	CRB&MSDIAL		289.013	7.59	HN	50186.9	6612.5	7.5897	0.00289146	16883.2	CRB
181.098	10.68	HN	668555	19969.5	33.4787	4.39157e-05	364050	CRB&MSDIAL		289.015	6.6	HN	94421	34611.5	2.72802	0.0102388	16102.2	CRB
182.063	11.3	HN	166610	8749.51	19.0422	0.000907301	68856.7	CRB&MSDIAL		289.015	6.2	HN	133369	37212.8	3.58395	0.0351581	7522.62	CRB
182.066	10	HN	240991	442	545.229	0.00561377	74587.6	CRB		291.205	4.25	HP	1.46836e+06	1274.5	1152.11	0.0110948	380690	CRB&MSDIAL
182.076	10.7	HN	2.646e+06	34488.5	76.7213	0.00116777	1.09743e+06	CRB&MSDIAL		291.227	4.25	HP	352862	706	499.805	0.00479958	122942	CRB&MSDIAL
182.082	8.33	HP	328154	37464.9	8.75896	1.30042e-05	170405	CRB&MSDIAL		292.208	4.25	HP	284601	672.75	423.041	0.0108734	74377	CRB&MSDIAL
183.085	10.68	HP	1212493	11653.5	104.045	0.0015476	481661	CRB&MSDIAL		292.225	4.89	HP	70198.2	17557	3.9983	0.0436303	1687.69	CRB
183.095	13.65	HP	263350	1782.58	147.736	0.00134781	107084	CRB&MSDIAL		293.148	5.37	HP	165319	8122.75	20.3526	0.0071379	48691.4	CRB&MSDIAL
183.106	10.7	HP	207971	1701.05	122.261	0.00156804	82660.1	CRB&MSDIAL		296.881	9.05	HN	1.23131e+06	427743	2.87862	0.0469301	12412.5	CRB&MSDIAL
187.024	5.04	HN	260998	14278.6	18.279	0.00275703	89569.3	CRB&MSDIAL		296.905	9.05	HN	175252	52713	3.32464	0.0280344	15000.1	CRB&MSDIAL
191.003	7.33	HN	451249	9223.67	48.9229	0.00162809	175921	CRB&MSDIAL		298.882	9.01	HN	263652	82138.8	3.20984	0.0366474	12861.1	CRB&MSDIAL
191.003	6.58	HN	480182	10828.3	44.345	0.000975152	200985	CRB&MSDIAL		298.901	8.97	HN	50051.6	14243.5	3.51399	0.0388353	2049.67	CRB&MSDIAL
191.021	7.09	HN	1615021	23688.7	68.1768	0.00171978	627903	CRB&MSDIAL		301.134	10.81	HP	250930	56765.8	4.42044	1.0013e-05	122770	CRB&MSDIAL
191.026	7.22	HN	1.34077e+06	21598.1	62.0781	0.00155486	528746	CRB&MSDIAL		301.134	10.59	HP	295173	61888.5	4.76944	2.10233e-08	171342	CRB&MSDIAL
191.027	17.12	HN	354611	4031.02	87.9705	0.000339024	168554	CRB&MSDIAL		301.139	11.08	HP	185203	75624.2	2.44899	6.34603e-06	70235.5	CRB&MSDIAL
191.056	11.35	HN	2.4932e+06	13257.7	188.056	0.00251382	918418	CRB&MSDIAL		301.157	11.13	HP	96169.2	21411.8	4.49142	2.78574e-06	49389	CRB&MSDIAL
191.058	4.59	HN	991221	121208	8.17787	0.002634	321848	CRB&MSDIAL		301.168	7.36	HN	203638	120.5	1689.94	0.00880982	58353.2	CRB&MSDIAL
191.065	9.99	HN	3.26132e+06	4970.16	656.18	0.00240134	1.21626e+06	CRB&MSDIAL		302.147	10.78	HP	52141.5	19436.5	2.68266	0.0286411	3715.23	CRB
191.075	9.88	HN	641323	1923.59	333.399	0.00215556	243223	CRB&MSDIAL		303.923	10.15	HN	173780	855.5	203.133	0.00860579	50039.1	CRB&MSDIAL
191.075	4.65	HN	318627	23910.2	13.326	0.00106677	126544	CRB&MSDIAL		309.221	5.98	HP	58922.5	3473.25	16.9646	0.0110403	14666.3	CRB
191.075	11.35	HN	431953	3592.05	120.253	0.00256468	158040	CRB&MSDIAL		309.224	6.24	HP	57866	3357.75	17.2336	0.00768656	16736.5	CRB
192.06	11.35	HN	217924	1049.75	207.596	0.00222229	82055.1	CRB&MSDIAL		311.166	2.58	RP	184386	9225	19.9876	0.00151441	78660.8	CRB&MSDIAL
192.066	9.84	HN	305373	448.822	680.388	0.00191003	118282	CRB&MSDIAL		311.183	11.35	HP	44255.7	2773.75	15.9552	0.00588341	13908.9	CRB&MSDIAL
192.066	11.24	HN	221056	1155.76	191.265	0.0019797	84790.6	CRB&MSDIAL		312.165	10.94	HP	69004.1	11421	6.04186	0.0418621	2396.78	CRB
193.034	11.2	HN	228024	686.8	332.009	0.00186704	88518.2	CRB&MSDIAL		312.325	25.28	RP	56032.9	26982.5	2.07664	0.0209919	4797.71	CRB
193.036	9.61	HN	180105	1257.13	143.267	0.0018126	69975.7	CRB		313.217	11.56	HP	62680.8	17990.8	3.48406	0.000541954	21664.4	CRB
193.036	4.32	HN	205966	22442.7	9.17745	0.00210421	70634.6	CRB&MSDIAL		314.083	2.01	RP	60234.8	1440.75	41.8079	0.000840547	28659	CRB
193.038	13.01	HN	3.60358e+06	849.122	4243.89	0.00298358	1.29325e+06	CRB&MSDIAL		314.138	10.28	RP	77309.4	2804.75	27.5637	0.0149245	16457.1	CRB&MSDIAL
193.04	9.19	HN	191076	1450.49	131.732	0.00233422	71194.1	CRB		316.947	11.46	HN	56569.9	19383.5	2.91846	1.02078e-07	26256.2	CRB
193.046	8.6	HN	985230	2193.07	449.248	0.00167684	389032	CRB&MSDIAL		317.115	8.95	HP	169096	51078.5	3.31051	0.00126877	50714.2	CRB&MSDIAL
193.046	4.54	HN	151975	25016.6	6.07498	0.00206701	49014.8	CRB&MSDIAL		319.125	11.39	HP	121749	13781	8.83457	0.0203636	19232.8	CRB&MSDIAL
193.047	14.3	HN	366066	585.452	625.27	0.00273144	133368	CRB		321.115	12.06	HP	124127	22227	5.5845	0.00322413	39842.6	CRB&MSDIAL
193.05	14.02	HN	256372	434.214	590.427	0.00256197	94553.9	CRB		323.159	3.75	RP	41858	1858.5	22.5225	0.0256215	5538.75	CRB&MSDIAL
194.039	13	HN	258501	31.8293	8121.49	0.00307498	92207.1	CRB		324.219	11.57	HP	53668.8	22419	2.3939	0.00164926	12910.4	CRB
194.045	12.86	HN	150178	19.6579	7639.59	0.00442078	49507.8	CRB		329.086	7.43	HN	136668	50410.5	2.7111	0.0411586	3914.87	CRB&MSDIAL
195.044	14.27	HN	443984	10025.4	44.2857	0.00298543	155569	CRB&MSDIAL		329.159	21.93	RP	534921	194589	2.74897	0.000270568	172897	CRB&MSDIAL
195.044	15.43	HN	137243	6954.05	19.7358	0.0016831	51699.4	CRB&MSDIAL		329.178	22.1	RP	273035	66967.8	4.07711	0.0218498	33583.2	CRB&MSDIAL
195.052	14.83	HN	340526	13873.3	24.5455	0.00241668	121863	CRB&MSDIAL		330.164	21.93	RP	90930.9	32644.5	2.78549	7.89676e-05	32319.9	CRB
195.055	7.67	HN	178164	3606.56	49.3999	0.00286898	63320.3	CRB&MSDIAL		330.175	22.08	RP	82932.3	25268.5	3.28204	0.00198803	23358.5	CRB
195.089	7.26	HN	424482	114.364	3711.69	0.00214198	161605	CRB&MSDIAL		333.147	11.41	HP	134755	7227.5	18.6448	0.0410838	5839.19	CRB&MSDIAL
197.101	7.22	HP	174243	650.714	267.772	0.00269308	63520.8	CRB		336.065	11.22	HP	46279	216	214.255	0.0101488	12362.2	CRB
198.095	11.34	HP	197234	14321.5	13.7719	0.00392538	61988.7	CRB&MSDIAL		336.065	11.42	HP	48057.8	216	222.49	0.012723	11506.8	CRB
198.095	9.96	HP	327346	18600.3	17.599	0.00245825	114952	CRB&MSDIAL		336.316	21.49	RP	119531	59574.5	2.00641	0.000186626	32040.6	CRB
198.105	10.92	HP	235718	17332.5	13.5997	0.00349549	75800.1	CRB&MSDIAL		338.176	4.76	HP	89801.8	41906.2	2.14292	0.0157948	10131.5	CRB
198.105	13.8	HP	311964	4658.66	66.9643	0.00307952	109596	CRB&MSDIAL		345.118	6.73	HN	41863	1638.75	25.5457	0.0172952	8043.73	CRB&MSDIAL
203.045	11.34	HP	799060	57024.2	14.0126	0.0038707	253781	CRB&MSDIAL		348.205	14.4	RP	46963.9	23100.8	2.033	0.0158269	4957.35	CRB&MSDIAL
203.049	11.69	HP	309474	61214.2	5.05559	0.00181834	98387	CRB&MSDIAL		349.013	4.66	HN	58653.3	26659.8	2.20007	0.032362	3075.53	CRB
203.055	10.93	HP	986729	64674	15.257	0.00400062	312905	CRB&MSDIAL		349.113	7.61	HN	40756.7	5147	7.91854	0.0135503	8395.86	CRB&MSDIAL
203.067	16.05	HN	351826	511.256	688.16	0.00226309	132638	CRB		353.073	6.37	RN	356165	57035	6.24467	0.00237973	124353	CRB&MSDIAL
203.071	15.93	HN	362276	468.357	773.504	0.00254986	133787	CRB		353.087	6.26	RN	663729	83757.5	7.92441	0.00326694	226118	CRB&MSDIAL
203.089	8.12	RP	231902	2807.16	82.6109	0.00253687	84696.9	CRB&MSDIAL		353.105	6.27	RN	274586	36868.2	7.44777	0.0101676	64708.1	CRB&MSDIAL
203.09	8.33	RP	231661	2391.86	96.854	0.00283705	83039.2	CRB&MSDIAL		354.095	6.27	RN	129111	16370	7.88704	0.00429862	41217	CRB&MSDIAL
204.086	16.97	HP	157783	274.333	575.151	0.00273203	57474.3	CRB		355.092	7.93	HN	111088	34484.5	3.22139	0.0487489	478.341	CRB
204.086	9.69	HP	278660	9778.1	28.4984	0.00281306	97668.4	CRB&MSDIAL		355.101	6.24	RP	520536	28366	18.3507	0.00270788	199549	CRB&MSDIAL
204.087	17.52	HP	134061	220.895	606.9	0.00442649	44113.2	CRB		356.104	6.24	RP	87319.2	4943	17.6652	0.00629783	27046.9	CRB
205.035	5.18	HN	228747	10123	22.5967	0.000474441	101551	CRB&MSDIAL		357.037	14.73	RP	144621	69917.2	2.06847	0.00511326	24876.5	CRB
205.053	11.31	HP	473279	25423.6	18.6157	0.00143411	183573	CRB		358.076	11.2	HN	206493	1838	112.346	0.00188091	88728.4	CRB&MSDIAL
205.067	10.68	HP	2.02673e+06	109545	18.5014	0.000164226	987218	CRB&MSDIAL		358.193	19.94	RP	146200	71839	2.03511	5.90361e-09	54312.2	CRB
206.069	10.68	HP	148561	6169.92	24.0783	0.000167655	73208.2	CRB&MSDIAL		359.097	7.39	HN	132835	29986.8	4.42981	0.0196479	18902.6	CRB&MSDIAL
206.885	8.95	HP	220306	36017.3	6.11666	0.0060823	55979.3	CRB&MSDIAL		361.205	22.44	RP	50666.6	18101	2.7991	8.50375e-06	20445.1	CRB
207.052	6.38	HN	483062	46799.3	10.322	0.000234668	217084	CRB&MSDIAL		361.226	21.93	RP	196666	65943.2	2.98235	0.00440876	45267.7	CRB&MSDIAL
207.066	6.62	HN	296319	27271.3	10.8656	0.000270136	132132	CRB&MSDIAL		362.23	20.22	RP	53139.8	15944.5	3.3328	0.0368043	2485.13	CRB&MSDIAL
209.076	12.12	HN	140291	4020.65	34.8927	0.00761088	38469.1	CRB&MSDIAL		362.235	20.34	RP	52843.4	12906.5	4.09432	0.0468296	617.053	CRB&MSDIAL
209.076	11.79	HN	163599	3412.61	47.9396	0.00829821	43896.1	CRB&MSDIAL		362.924	10.75	HP	101588	24665	4.11871	0.000348553	38624.9	CRB&MSDIAL
210.043	4.73	HN	127575	2051.93	62.1733	0.00146526	50877.2	CRB&MSDIAL		366.137	14.31	HP	78761.6	27918.2	2.82115	0.00287644	19601.1	CRB
211.069	16.45	HP	148651	144.721	1027.16	0.00239325	55502.3	CRB		366.137	13.79	HP	71947.7	5784.25	12.4385	0.00476979	23136.8	CRB
211.075	16.09	HP	224041	162.864	1375.64	0.00207933	85696.6	CRB		367.094	14.47	HP	46054.5	18622	2.47312	0.0160296	5746.11	CRB
211.076	11.98	HP	465608	901.935	516.232	0.00165302	184318	CRB&MSDIAL		368.091	11.67	HN	99227.8	24522.8	4.04636	0.0325844	7080.41	CRB
211.08	6.45	HP	209054	1864.9	112.099	0.00166252	82470.2	CRB&MSDIAL		371.203	8.76	RP	41970.1	5614	7.47597	0.00672715	11686.3	CRB&MSDIAL
211.081	7.31	HN	1.5336e+06	1496	1025.14	0.00341887	535046	CRB&MSDIAL		371.205	5.29	HP	468633	26304	17.816	0.00943784	123331	CRB&MSDIAL
211.085	6.64	HN	316013	1807.24	174.859	0.00198884	121059	CRB&MSDIAL		371.208	8.52	RP	44208.9	7872	5.61597	0.00878406	10609.6	CRB&MSDIAL
211.108	7.26	HN	141374	69.825	2024.69	0.00342652	49322.4	CRB&MSDIAL		372.065	20.02	RP	61981.9	16182	3.8303	0.000993899	20494.6	CRB
212.055	11.32	HP	191418	113.477	1686.84	0.00211291	73025	CRB&MSDIAL		372.207	5.32	HP	110579	11210	9.86428	0.00643627	32401.9	CRB&MSDIAL
212.086	7.28	HN	158585	4.97222	31894.3	0.00566575	49040.4	CRB&MSDIAL		375.061	11.46	HN	38909.9	269.5	144.378	0.00836221	11396.4	CRB
212.92	9.05	HN	442218	69491.2	6.36366	0.00374916	127844	CRB&MSDIAL		377.084	6.24	RP	142356	3775	37.7101	0.00253324	56388.3	CRB&MSDIAL
213.018	5.47	HN	173732	18922.9	9.18103	0.00206939	59755.3	CRB&MSDIAL		377.336	25.03	RP	45303.6	12361.8	3.66482	0.0291077	3751.94	CRB
213.041	4.74	HN	348181	3273.6	106.36	0.00252882	127737	CRB&MSDIAL		378.26	20.26	RP	40826.5	8322.75	4.90541	0.0453305	744.786	CRB
215.024	9.61	HN	765262	278166	2.75109	0.00171982	193872	CRB&MSDIAL		381.074	13.85	HP	58659.2	17616.2	3.32983	0.0189917	7537.32	CRB&MSDIAL
215.032	11.77	HN	303862	116979	2.59758	0.000670542	85435.3	CRB		381.085	14.31	HP	55865.8	23994.5	2.32828	0.0292361	3531.5	CRB&MSDIAL
215.034	9.99	HN	1575439	373207	4.22135	5.54874e-05	670144	CRB&MSDIAL		381.843	8.91	HN	39810.5	6054.25	6.57563	0.0355083	2556.42	CRB&MSDIAL
215.034	11.24	HN	355446	146738	2.42231	0.00277178	76813.6	CRB&MSDIAL		382.315	15.06	RP	359211	12694.5	28.2966	0.0416834	14874.4	CRB&MSDIAL
215.036	11.35	HN	518070	147464	3.5132	0.000942229	161707	CRB&MSDIAL		383.218	20.33	RP	162651	74856	2.17286	0.0443616	2400.94	CRB&MSDIAL
215.046	7.93	HN	6.00877e+06	265270	22.6515	0.00228109	2.16295e+06	CRB&MSDIAL		384.208	20.34	RP	43209.5	18772.5	2.30174	0.0275338	2944.09	CRB&MSDIAL
215.055	8.53	HN	170501	20048.7	8.50435	0.00340333	52465.8	CRB		384.936	11.52	HN	44285.1	9697.25	4.56677	5.48931e-08	24928.9	CRB
215.056	9.99	HN	136200	56576.8	2.40734	0.0109375	19329.2	CRB&MSDIAL		390.106	10.17	HP	70806.2	1592.25	44.4693	0.0151682	15251.3	CRB
216.035	7.93	HN	709173	21305.8	33.2855	0.00225497	259580	CRB&MSDIAL		390.872	10.06	HN	63215.9	16675.2	3.791	0.0254464	6408.86	CRB&MSDIAL
216.037	7.24	HN	160620	3161.35	50.8074	0.00266493	57667.9	CRB		390.876	9.69	HN	57070.5	16107.2	3.54316	0.0273974	5112.51	CRB&MSDIAL
216.056	8.25	HN	135930	3384.98	40.1568	0.00201479	51010.5	CRB&MSDIAL		391.102	10.15	HP	294838	20183.2	14.6081	0.00952833	76274.8	CRB&MSDIAL
216.056	7.86	HN	194280	3140.09	61.8709	0.00227762	72081.8	CRB&MSDIAL		393.295	10.58	HP	47788.1	7077.75	6.75188	5.18795e-06	26430.7	CRB
217.025	8.49	HN	884065	50244.9	17.5951	0.00261266	306545	CRB&MSDIAL		395.364	4.65	HP	51908.3	7736.5	6.70953	0.0316329	4443.4	CRB&MSDIAL
217.025	9.72	HN	356883	107949	3.30602	0.000399266	118935	CRB&MSDIAL		397.222	11.82	RP	42379.9	1368.5	30.9682	0.017169	8308.57	CRB&MSDIAL
217.03	7.96	HN	3270308	120385	27.1653	0.00222232	1.19178e+06	CRB&MSDIAL		397.222	4.72	HP	276123	3283.75	84.0876	0.00174017	119836	CRB&MSDIAL
217.032	9.99	HN	485233	146855	3.30415	0.000715452	152921	CRB&MSDIAL		398.226	4.69	HP	67295.6	14904.2	4.51519	0.00417714	19112.1	CRB&MSDIAL
217.045	11.2	HN	189235	29650.5	6.3822	0.00239666	60610.6	CRB		399.095	6.22	HN	526763	3579	147.182	0.0080043	158287	CRB&MSDIAL
217.047	10.1	HN	452053	71195.4	6.34947	0.000789643	169230	CRB&MSDIAL		400.104	6.24	HN	97923.3	4228	23.1607	0.0141414	21741.7	CRB
217.049	10.66	HN	693709	20382.3	34.0348	0.00196636	261454	CRB&MSDIAL		400.303	10.38	RP	43173.3	82.75	521.731	0.00481442	15031	CRB&MSDIAL
217.055	7.89	HN	285305	11449.2	24.9193	0.00254369	101082	CRB&MSDIAL		400.306	10.04	RP	44442.2	237.25	187.322	0.00198616	18805.4	CRB&MSDIAL
218.034	7.93	HN	242027	4219.58	57.358	0.0024666	88382.2	CRB&MSDIAL		400.306	9.73	RP	47614.6	169.5	280.912	0.00305918	18584.2	CRB&MSDIAL
218.137	7.91	HP	126640	6363.49	19.9011	1.54305e-05	69983.3	CRB&MSDIAL		402.101	14.69	RP	43456.6	21206.5	2.04921	0.00530568	7300.82	CRB
218.137	7.63	HP	133763	8450.67	15.8286	2.16788e-05	71786.9	CRB&MSDIAL		403.215	21.95	RP	1.00366e+06	322265	3.11439	7.6006e-05	386087	CRB&MSDIAL
218.146	7.48	HP	133001	6374.32	20.8651	1.17533e-05	74647.9	CRB&MSDIAL		403.231	21.93	RP	3.3861e+06	1.16398e+06	2.90907	0.00117379	972368	CRB&MSDIAL
219.024	9.05	HP	488292	9021.37	54.1261	0.00242225	178724	CRB&MSDIAL		404.153	7.46	HP	183298	66056	2.77488	0.0434435	3872.54	CRB&MSDIAL
219.035	9.91	HP	623205	1696.61	367.323	0.00219183	235725	CRB		404.235	21.91	RP	782330	287235	2.72366	0.00222952	195779	CRB&MSDIAL
219.041	9.7	HP	346204	1519.89	227.783	0.00218434	130810	CRB		404.312	23.74	RP	43238.2	9187.25	4.70633	0.032582	3201	CRB
219.044	6.32	HN	902525	14005.4	64.4414	0.00188528	346578	CRB&MSDIAL		405.237	21.93	RP	143053	45764	3.12589	0.00250352	37965.1	CRB&MSDIAL
219.044	8.53	HN	149313	6181.95	24.1531	0.0012454	59462.3	CRB&MSDIAL		405.243	22.44	RP	116704	41744.2	2.7957	0.000390811	37089.2	CRB
219.045	5.78	HN	742588	50534.9	14.6946	0.00192482	268397	CRB&MSDIAL		406.281	20.32	RP	232874	111600	2.08669	0.0206428	20339.2	CRB&MSDIAL
219.046	10.67	HN	155812	6480.35	24.0438	8.53895e-05	79577.7	CRB&MSDIAL		406.314	10.58	HP	445957	117814	3.78527	4.27715e-09	247747	CRB&MSDIAL
219.05	5.44	RN	571458	21695.3	26.3401	0.00214809	209487	CRB&MSDIAL		406.314	11.42	HP	256079	126463	2.02493	0.00053079	62187.3	CRB&MSDIAL
219.053	4.91	HN	388549	27059.7	14.359	0.00124171	149886	CRB&MSDIAL		406.325	11.15	HP	571551	259214	2.20493	0.00187108	129643	CRB&MSDIAL
219.056	5.06	RN	597607	22518.4	26.5386	0.0021774	218617	CRB&MSDIAL		406.328	11.01	HP	541622	260740	2.07725	0.00147455	119393	CRB&MSDIAL
219.089	6.9	HP	157897	5577.5	28.3097	0.0001922	76420.8	CRB&MSDIAL		406.33	8.48	HP	42099.8	10950	3.84474	0.00414821	10951.6	CRB&MSDIAL
220.118	4.93	HP	255514	3700.34	69.0515	0.00386694	85755.5	CRB		406.348	11.03	HP	173733	83460.5	2.08162	0.000125982	49032.5	CRB&MSDIAL
221.039	10.62	HP	190429	61.8333	3079.72	0.00273455	69451.8	CRB		406.348	9.43	HP	39660.9	3900.75	10.1675	0.000963101	16568	CRB
223.047	7.14	HN	472748	11522.5	41.0284	0.00191193	179939	CRB&MSDIAL		406.353	10.15	HP	101135	20664.5	4.89413	3.71675e-05	49736.5	CRB&MSDIAL
223.047	5.48	HN	698555	43221.8	16.1621	0.00227031	248861	CRB&MSDIAL		407.076	9.39	HP	264658	50337	5.25772	0.0306213	22399.6	CRB
223.055	5.47	HN	633688	39987.3	15.8472	0.00212654	228084	CRB&MSDIAL		407.325	10.52	HP	202458	33306.5	6.07862	2.36773e-11	136609	CRB&MSDIAL
223.986	19.4	HP	136187	5288.87	25.7497	0.00542913	40860.3	CRB&MSDIAL		407.333	11.03	HP	142470	44998.5	3.16611	0.000127296	52903.9	CRB&MSDIAL
225.055	11.82	HN	2409493	319023	7.55271	0.00283614	764595	CRB		407.336	9.92	HP	48843.8	3054.5	15.9908	2.089e-06	31060.3	CRB
225.055	11.28	HN	6.16459e+06	733369	8.40584	0.00377158	1.86034e+06	CRB&MSDIAL		407.347	11.37	HP	93451.2	28135	3.32153	4.09812e-05	38385.2	CRB&MSDIAL
225.055	12.03	HN	419747	12359.1	33.9625	0.00231255	152877	CRB		407.347	11.19	HP	81961.7	23784.2	3.44605	9.74675e-06	36474.6	CRB&MSDIAL
225.063	9.98	HN	7393248	495129	14.932	0.00243263	2.57331e+06	CRB&MSDIAL		407.356	10.58	HP	45239.7	8547.75	5.29259	3.287e-07	25830.8	CRB&MSDIAL
225.064	10.88	HN	7364753	758036	9.71558	0.00380899	2.25783e+06	CRB&MSDIAL		409.234	9.64	HP	105610	8791	12.0134	0.00533429	33409.1	CRB&MSDIAL
225.065	15.14	HN	127885	5918.07	21.6093	0.00333106	42834.9	CRB&MSDIAL		410.325	14.96	RP	132995	5915	22.4843	0.00323414	48778.8	CRB&MSDIAL
225.066	12.25	HN	187562	5721.67	32.7809	0.00257512	67036.4	CRB		411.129	6.17	HN	124212	15929	7.79785	0.0290344	12557.6	CRB
225.08	14.66	HN	173176	46898.5	3.69256	0.00613232	38034.1	CRB&MSDIAL		413.026	4.59	HN	57824.5	26613.2	2.17277	0.0286567	3667.74	CRB
225.082	7.22	HN	164822	7048.19	23.385	0.00280899	57191.3	CRB&MSDIAL		413.129	6.2	HP	101513	11837.2	8.57571	0.014851	20200.2	CRB
225.086	9.46	HN	152416	17019.1	8.95555	0.00307017	48204.4	CRB		413.269	10.58	HP	49826.7	13267.8	3.75547	1.49933e-08	27019	CRB
225.087	10.89	HN	474402	65490.3	7.24385	0.00374382	140934	CRB&MSDIAL		413.275	10.77	HP	42217.3	13885.8	3.04033	7.95491e-06	17912.5	CRB
226.066	11.3	HN	706673	77946.8	9.0661	0.00364762	216428	CRB&MSDIAL		413.277	9.27	HP	43428.4	202	214.992	0.0242811	6441.1	CRB
226.067	10.88	HN	829945	74000	11.2155	0.00351664	262359	CRB&MSDIAL		414.249	5.71	HP	78421.2	1550.75	50.5699	0.00395615	27974	CRB&MSDIAL
226.068	9.98	HN	784686	39127.1	20.0548	0.00233084	280316	CRB&MSDIAL		415.195	4.83	HN	229280	8073.5	28.3991	0.00740965	66725.3	CRB&MSDIAL
226.071	11.77	HN	551650	50069.7	11.0176	0.00391724	171064	CRB&MSDIAL		415.197	8.65	RN	62996.8	5573.25	11.3034	0.0262244	7659.37	CRB&MSDIAL
226.077	9.44	HN	304242	8503.1	35.7802	0.00242814	110362	CRB		415.201	5.33	HN	300930	8506	35.3785	0.00707716	90190.1	CRB&MSDIAL
226.086	10.89	HN	144067	13913.4	10.3545	0.00439509	42974.6	CRB&MSDIAL		415.207	4.66	HN	62377.4	5907.75	10.5586	0.0112359	14565	CRB
226.186	13.37	RP	295316	26658.9	11.0776	3.11566e-06	166760	CRB&MSDIAL		416.082	6.37	RN	77550.3	9434	8.2203	0.0035112	25890.2	CRB
227.065	10.85	HN	4.91487e+06	86703.1	56.6862	0.00155735	1.94893e+06	CRB&MSDIAL		416.084	7.39	HN	137973	12718.8	10.848	0.0133113	29597	CRB
227.072	11.76	HN	151313	13107.5	11.544	0.00351593	48237.3	CRB&MSDIAL		416.084	7.51	HN	135058	12801.5	10.5502	0.0221673	19923.5	CRB
227.076	9.96	HN	137312	5342.45	25.7021	0.00289172	47616.1	CRB&MSDIAL		416.09	7.26	HN	166577	12227.8	13.6229	0.014722	34651.3	CRB
227.08	10.68	HN	6.2618e+06	117512	53.2863	0.00129665	2.5481e+06	CRB&MSDIAL		416.205	5.32	HN	67033.6	2237	29.9658	0.00986938	17727.6	CRB&MSDIAL
227.086	11.15	HN	3.0363e+06	95145.8	31.9121	0.000283583	1.44256e+06	CRB&MSDIAL		416.267	8.6	RP	60947.8	5351.5	11.3889	0.0190667	10478.3	CRB
227.089	11.3	HN	517958	31880.1	16.2471	0.000503261	226609	CRB&MSDIAL		416.271	5.29	HP	279431	6091.5	45.8723	0.00473655	95062.1	CRB&MSDIAL
228.066	10.88	HN	368254	4106.05	89.6858	0.00158007	146277	CRB&MSDIAL		417.217	5.26	HN	111203	37858	2.93738	0.0498523	52.3778	CRB&MSDIAL
228.081	10.68	HN	565513	7575.32	74.652	0.00135188	229689	CRB&MSDIAL		417.26	5.32	HP	65043.6	1959.75	33.1898	0.00275648	24846.6	CRB
229.033	14.55	HN	162672	9.41176	17283.9	0.00717346	46866.7	CRB		418.278	5.28	HP	95429.1	12499	7.63494	0.00955384	23004.8	CRB&MSDIAL
229.082	10.7	HN	129686	1391.31	93.2112	0.000751996	56640.1	CRB&MSDIAL		419.203	4.76	HP	143399	9234.25	15.529	0.00098675	62887.1	CRB&MSDIAL
229.154	8.35	HP	142459	4002.24	35.5949	0.00287905	50000.8	CRB		419.205	5.28	HP	59281.4	5018.5	11.8126	7.99781e-05	31772.9	CRB
229.155	7.95	HP	126009	5868.6	21.4717	0.00378791	41001.4	CRB		419.206	11.83	RP	59847.4	21.5	2783.6	0.00343686	22848.8	CRB&MSDIAL
229.156	8.48	HP	144021	3316.19	43.4297	0.00237419	52663.7	CRB		419.215	11.46	RP	44165.3	140	315.466	0.0102687	11931.5	CRB&MSDIAL
230.03	8.6	HN	304721	619.667	491.75	0.00274809	110838	CRB&MSDIAL		422.073	7.41	HN	38570.1	734.25	52.53	0.00258258	15209	CRB&MSDIAL
230.032	6.05	HN	611659	2777.22	220.241	0.00512663	193672	CRB&MSDIAL		422.293	10.1	HP	70305.3	12444.5	5.64951	2.61723e-05	36129	CRB
230.101	7.43	HP	600902	177012	3.39471	0.006264	126518	CRB&MSDIAL		422.301	9.04	HP	926865	267935	3.45929	1.65073e-07	460200	CRB&MSDIAL
231.05	4.76	HN	666321	2230.44	298.74	0.0029036	239701	CRB&MSDIAL		422.306	8.82	HP	938614	305153	3.07588	5.36353e-07	428122	CRB&MSDIAL
231.065	4.66	HN	461757	1059.5	435.825	0.00262469	169417	CRB&MSDIAL		422.335	8.82	HP	66331.8	10272.5	6.45722	2.78765e-07	39094.1	CRB&MSDIAL
233.063	6.04	HP	1.33256e+06	6996.77	190.454	0.000591016	605788	CRB&MSDIAL		423.302	8.82	HP	214463	32121	6.67672	1.59754e-08	133610	CRB&MSDIAL
233.065	4.78	HP	148420	139.674	1062.61	0.000890461	64298.8	CRB		423.309	8.99	HP	243578	82323.2	2.9588	3.00631e-06	103740	CRB&MSDIAL
233.104	2.03	HP	516300	6395.74	80.7257	0.00782259	142548	CRB		423.317	8.71	HP	186536	44383.5	4.20283	1.80342e-09	109213	CRB&MSDIAL
234.067	6.05	HP	134958	1221.76	110.462	0.000475272	62343.6	CRB&MSDIAL		423.326	8.85	HP	70705	6682.25	10.581	1.93274e-09	48744.3	CRB&MSDIAL
234.067	7.58	HN	160473	695.07	230.873	0.0024982	59241.2	CRB&MSDIAL		424.294	8.72	HP	69657.5	5705	12.2099	1.19845e-08	47856.3	CRB
234.094	14.85	HP	368546	16273	22.6477	0.00232424	132516	CRB&MSDIAL		424.305	9.04	HP	98337.3	10804	9.10193	3.19708e-10	68068	CRB
235.038	4.51	HN	225507	1502.93	150.045	0.00280485	81414.1	CRB&MSDIAL		424.316	8.79	HP	69784.5	7619.75	9.15837	2.90533e-09	47220.7	CRB
236.108	11.92	HP	270094	271.267	995.676	0.00188731	104874	CRB		425.214	21.95	RP	1.80388e+06	756686	2.38393	1.76874e-06	681414	CRB&MSDIAL
236.112	12.32	HP	219849	307.727	714.427	0.00211378	83797.6	CRB		425.214	10.58	HP	65060.8	23100.8	2.81639	7.2622e-06	26626.8	CRB&MSDIAL
239.078	12.97	HN	207736	3380.18	61.4571	0.00749112	58010.7	CRB&MSDIAL		425.236	21.93	RP	543460	203467	2.67099	3.13531e-05	198136	CRB&MSDIAL
240.038	5.47	HN	148606	11668.8	12.7353	0.00164023	54912.3	CRB&MSDIAL		425.245	22.43	RP	176668	63696.5	2.77359	3.31727e-08	80429.1	CRB
240.053	4.59	HN	180228	292.325	616.533	0.00343891	62757.2	CRB&MSDIAL		425.286	24.11	RP	363835	94881	3.83464	0.0472168	3704.66	CRB&MSDIAL
240.057	4.93	HN	182073	941.114	193.466	0.00617113	54689.6	CRB&MSDIAL		426.214	21.93	RP	415396	171657	2.41992	4.37134e-06	154254	CRB&MSDIAL
241.081	10.26	HP	273615	251.5	1087.93	0.0034818	95083.1	CRB		426.238	21.9	RP	147286	56974.5	2.58513	3.19557e-06	57313.6	CRB&MSDIAL
242.041	9.7	HN	126350	38886	3.24924	0.00417089	29214.9	CRB&MSDIAL		427.136	13.8	HN	76947.8	13303	5.78425	0.0312804	6540.81	CRB&MSDIAL
242.042	8.49	HN	149905	14691.6	10.2034	0.00273243	49524.3	CRB		427.227	21.95	RP	66153.8	31084.5	2.12819	1.50664e-05	21049.5	CRB
242.045	9.98	HN	196674	74203.1	2.65048	0.0097775	31164.1	CRB&MSDIAL		428.324	4.74	HP	183193	82685.2	2.21554	0.0105955	26458	CRB&MSDIAL
242.056	9.19	HN	204761	80503.4	2.54351	0.0298141	12759.3	CRB&MSDIAL		429.213	5.56	HN	53733.1	165	325.655	0.0164926	11166.3	CRB
242.057	8.7	HN	240785	35498.5	6.78295	0.000477256	96548.2	CRB		429.216	5.87	HN	63459.2	196.5	322.948	0.0194031	11751.2	CRB
243.066	6.94	HN	190371	40462	4.70492	0.00108588	64335.2	CRB&MSDIAL		429.394	6.27	HP	349203	28971.8	12.0532	0.00157786	140301	CRB
243.084	4.53	HP	207235	1154.5	179.502	0.00293246	74328.8	CRB&MSDIAL		429.401	7.26	HP	844298	229650	3.67646	4.46543e-06	399281	CRB&MSDIAL
244.08	7.52	HP	259508	823.744	315.034	0.00147874	104707	CRB&MSDIAL		429.402	11.65	HP	147538	56054	2.63207	0.000219901	46865.3	CRB&MSDIAL
244.095	10.04	HP	136101	15846.7	8.58863	0.000261766	59779.8	CRB&MSDIAL		429.403	8.42	HP	640732	291636	2.19703	5.83087e-06	219973	CRB
245.044	14.02	HN	234683	3558.32	65.9533	0.00372918	79161.6	CRB&MSDIAL		429.403	7.51	HP	1.09704e+06	188350	5.82445	3.57966e-08	666166	CRB&MSDIAL
247.058	10.82	HN	254083	868.857	292.434	0.0143042	54244.5	CRB&MSDIAL		429.406	7.39	HP	1.00633e+06	153229	6.56748	8.12327e-08	620754	CRB&MSDIAL
247.082	8.37	RN	125430	1508.98	83.1225	0.00297357	44460.2	CRB&MSDIAL		429.407	10.45	HP	385769	89539.5	4.30836	9.17185e-05	166616	CRB&MSDIAL
247.086	8.15	RN	130390	2308.45	56.4838	0.00318636	45299.6	CRB&MSDIAL		429.409	8.05	HP	904113	376484	2.40146	7.03139e-05	294697	CRB
247.096	14.45	HP	192429	72.75	2645.07	0.00570529	59365.3	CRB		429.426	7.62	HP	255497	43382.5	5.88939	3.23521e-05	126876	CRB&MSDIAL
248.041	8.6	HN	879777	2402.95	366.124	0.00353693	304114	CRB&MSDIAL		429.427	8.42	HP	176854	41633.5	4.24788	1.15313e-07	98147.9	CRB
248.041	11.67	HN	128924	118.308	1089.73	0.00390225	43712.5	CRB		430.404	7.51	HP	259881	79916.8	3.2519	1.78531e-05	109370	CRB
248.048	11.46	HN	163506	124.641	1311.82	0.00390028	55453	CRB		430.405	11.62	HP	38280.9	5263.5	7.2729	3.59989e-07	22972.9	CRB
248.113	13.76	HP	296486	3386.68	87.5446	0.000598534	132898	CRB&MSDIAL		430.407	10.38	HP	109465	27793.8	3.93846	0.000301664	41729.2	CRB
248.115	13.89	HP	255413	3603.45	70.88	0.000307409	121824	CRB&MSDIAL		430.41	7.37	HP	260190	77632.5	3.35155	4.53594e-05	106679	CRB
248.126	13.26	HP	208817	1403.87	148.744	0.000590358	94078.1	CRB		430.41	8.46	HP	158876	69525.8	2.28514	0.000586513	42753.6	CRB
249.03	8.33	HN	1.48857e+06	3906.93	381.009	0.00348778	516210	CRB&MSDIAL		430.428	7.47	HP	74945.5	14732	5.08726	0.000165365	32646.4	CRB
249.039	8.53	HN	561445	1558.78	360.184	0.00336214	196238	CRB&MSDIAL		430.915	10.77	HP	165776	39439.8	4.20327	3.75971e-05	73400.5	CRB&MSDIAL
249.054	9.94	HN	893336	2109.98	423.387	0.00212401	339891	CRB		430.936	10.73	HP	39686.8	9438.25	4.20488	0.00128371	13021.6	CRB&MSDIAL
249.054	10.09	HN	743493	1927.3	385.769	0.00220126	281361	CRB		432.195	5.23	HN	44899.3	2482.25	18.0881	0.00872677	12207.4	CRB
249.054	9.76	HN	533787	1598.4	333.952	0.00232273	199987	CRB		441.186	21.93	RP	139930	55817.8	2.50691	9.92574e-06	52468.1	CRB&MSDIAL
249.061	4.5	RN	874238	6918.56	126.361	0.00284931	314243	CRB&MSDIAL		441.217	5.47	HN	83214.1	807.25	103.083	0.00572348	27181.9	CRB
249.061	9.4	HN	722080	3072.09	235.045	0.00217631	273046	CRB		441.801	9.68	HP	60687	4495	13.501	0.000627317	27243.2	CRB&MSDIAL
249.063	6.08	HN	1.44744e+06	17012.6	85.0804	0.00207563	551849	CRB&MSDIAL		442.279	5.3	HP	74649	806.5	92.5592	0.000604968	37052.2	CRB
249.065	9.49	HN	712617	2834.74	251.387	0.00244884	264149	CRB		442.28	5.68	HP	79807.2	753	105.986	0.000297865	42213.1	CRB
249.066	8.53	HN	1471348	3115.05	472.335	0.00282064	533034	CRB&MSDIAL		442.283	4.77	HP	234753	389	603.479	0.0042778	84989.5	CRB&MSDIAL
249.066	8.07	HP	139672	6839	20.4228	0.00174936	52216	CRB&MSDIAL		442.381	8.45	HP	79087.7	15115.2	5.23231	2.44379e-05	38630.4	CRB&MSDIAL
249.076	4.49	RN	682271	3542.88	192.576	0.00324108	239772	CRB&MSDIAL		442.391	7.74	HP	292007	115319	2.53216	0.00016059	93932.2	CRB
249.086	6.07	HN	228329	2188.03	104.354	0.0026183	83631.7	CRB&MSDIAL		442.394	8.16	HP	353469	159942	2.20997	0.00263994	73401.5	CRB&MSDIAL
249.088	8.49	HN	145280	248.821	583.875	0.00395952	49050.6	CRB&MSDIAL		442.396	8.44	HP	403689	112861	3.57687	7.73767e-07	196590	CRB&MSDIAL
249.12	2.03	HP	153469	7547.12	20.3347	0.00451339	47675.8	CRB		442.397	10.48	HP	179401	14892.5	12.0464	5.20885e-09	124318	CRB&MSDIAL
250.063	8.53	HN	130574	193.116	676.144	0.00189693	50745.3	CRB&MSDIAL		442.398	11.94	HP	75630.2	15509.8	4.8763	9.70489e-05	33862.9	CRB
250.064	4.49	RN	135002	613.951	219.89	0.00291358	48473.3	CRB		442.398	11.65	HP	112461	19221.2	5.85086	6.52258e-08	66960.1	CRB
250.065	5.97	HN	153218	2049	74.7772	0.00159557	60711.4	CRB&MSDIAL		442.4	10.18	HP	205966	14897	13.826	1.15423e-05	119479	CRB&MSDIAL
250.067	6.07	HN	156455	1603.17	97.5909	0.00135002	63678	CRB&MSDIAL		442.405	8.3	HP	389574	123198	3.16217	7.39498e-06	166298	CRB&MSDIAL
251.075	7.54	HN	225699	4323.97	52.1971	0.000106981	116915	CRB&MSDIAL		442.406	7.96	HP	458857	175532	2.61409	0.00058332	135087	CRB&MSDIAL
252.107	14.89	HP	369754	13455.5	27.4798	0.00235581	134034	CRB&MSDIAL		442.406	7.73	HP	347293	124302	2.79393	2.67325e-05	131431	CRB
253.096	9.19	HN	162753	4426.15	36.7708	0.0022463	59998.2	CRB&MSDIAL		442.417	10.21	HP	94420.8	7283.75	12.9632	2.55293e-05	52762	CRB&MSDIAL
254.03	6.46	HN	136346	290.195	469.841	0.00302799	48691.3	CRB&MSDIAL		443.234	5.89	HN	40195.2	134.75	298.295	0.013373	9600.02	CRB
255.077	6.45	HN	154414	3541.14	43.6057	0.000167757	76755.2	CRB&MSDIAL		443.286	4.8	HP	61157.3	1215.75	50.3042	0.00683864	18836.1	CRB
256.08	12.56	HP	127899	141.132	906.237	0.00408964	42935	CRB		443.394	8.46	HP	77671.8	32558.2	2.38562	0.0012154	19504.2	CRB
256.082	11.37	HP	145505	3511.71	41.4341	7.00445e-05	77577.1	CRB		443.395	7.51	HP	54779.8	14635.2	3.743	0.00241027	15540.4	CRB
257.074	7.2	HP	228224	449.205	508.063	0.00211977	86897.6	CRB		443.395	9.65	HP	68324.1	11082.2	6.16519	1.61466e-07	41225.6	CRB
257.08	6.65	HP	150021	736.773	203.619	0.00154008	59988	CRB&MSDIAL		443.396	9.1	HP	106072	14413.8	7.35911	5.62365e-08	66581.6	CRB&MSDIAL
258.102	15.07	HP	395004	42310.4	9.33586	0.00506315	111560	CRB		443.399	8.2	HP	106443	37525.2	2.83658	0.00149578	29497.6	CRB
258.102	14.94	HP	2257020	122065	18.4903	0.00373556	730045	CRB&MSDIAL		443.407	10.18	HP	62575.6	9001.5	6.95169	0.000147292	29464.4	CRB
258.108	14.04	HP	1633821	38114.9	42.8657	0.00338701	558394	CRB&MSDIAL		443.41	8.38	HP	100990	14733.5	6.85443	1.73338e-07	60851.5	CRB
258.109	14.51	HP	2.41192e+06	134250	17.9659	0.00421775	757747	CRB&MSDIAL		445.034	4.59	HN	52351.5	25112.5	2.08468	0.0316719	2657.64	CRB
258.136	14.53	HP	228771	11972.5	19.108	0.00449282	71093	CRB&MSDIAL		445.206	7.55	HN	47359.2	4196.5	11.2854	0.00731974	13361.7	CRB
259.086	13.83	HP	224974	3284.67	68.4922	0.00269018	81137.4	CRB&MSDIAL		448.255	5.32	HP	78853.8	1655.75	47.6242	0.0244191	11331	CRB&MSDIAL
259.093	10.28	HP	287184	352.425	814.88	0.00343775	100047	CRB		448.288	8.3	HP	41365.7	13307.5	3.10845	0.000894418	12897.2	CRB
259.096	15.71	HP	1.6168e+06	2025.39	798.266	0.00208388	617872	CRB&MSDIAL		448.288	7.44	HP	50607.1	11011.2	4.59594	0.000200531	21039.5	CRB
259.112	14.51	HP	234795	11560.7	20.3097	0.00419427	74368.1	CRB&MSDIAL		448.295	21.91	RP	2.95298e+06	1.36153e+06	2.16887	5.35393e-06	993967	CRB&MSDIAL
259.121	14.77	HP	238176	11455.6	20.7912	0.00371482	77625.2	CRB&MSDIAL		448.365	24.11	RP	357510	132931	2.68945	8.50056e-05	125786	CRB&MSDIAL
259.128	14.51	HP	144988	6775.6	21.3985	0.00409051	46323.6	CRB&MSDIAL		448.389	24.11	RP	93767.6	28686.8	3.26867	0.00298612	25621.7	CRB&MSDIAL
260.073	7.18	HN	307558	438.875	700.788	0.000986056	131981	CRB&MSDIAL		449.288	25.2	RP	87864.8	20096.2	4.3722	1.69466e-06	45100.5	CRB
260.078	7.59	HN	321679	554.953	579.65	0.000638732	144750	CRB&MSDIAL		449.297	21.93	RP	732747	336371	2.17839	3.36498e-08	283681	CRB&MSDIAL
260.095	15.58	HP	141334	84.119	1680.17	0.00274035	51511	CRB		449.301	24.76	RP	74443.3	7631.25	9.75506	0.000355305	34341.9	CRB
261.095	3.01	HP	4.03438e+06	2171.68	1857.73	0.00349216	1.40159e+06	CRB&MSDIAL		449.378	24.58	RP	70130.7	29453	2.38111	8.59164e-05	22868.3	CRB
262.091	2.88	HP	408669	361.39	1130.82	0.00309262	145488	CRB		450.3	21.93	RP	134455	63104	2.13068	1.65722e-05	42763.6	CRB
262.097	3.1	HP	466066	490	951.156	0.00309945	165818	CRB		450.315	11.01	HP	66956.9	25251	2.65165	0.000118361	22845	CRB&MSDIAL
262.106	4.51	HP	195070	346.333	563.244	0.00212629	74704.5	CRB		450.319	11.13	HP	67937.1	26101.5	2.6028	0.000332682	21097.3	CRB
262.128	13.33	HP	390798	4331.14	90.2299	0.0021193	147445	CRB		450.327	10.56	HP	137013	21296	6.43375	1.88942e-09	90592.7	CRB&MSDIAL
262.136	13.15	HP	387123	4559.5	84.9046	0.00210972	146071	CRB		450.327	11.43	HP	72710.2	22614.5	3.2152	0.000794341	23254	CRB
263.017	9.05	HN	166208	15616	10.6434	0.00158016	60345.1	CRB&MSDIAL		453.268	6.22	RP	130413	867	150.418	0.00702059	41052.9	CRB&MSDIAL
263.024	9.72	HN	219506	4270.3	51.4029	0.00225009	81254.8	CRB		455.031	4.59	HN	43786	7383	5.93065	0.0190058	6878.91	CRB
263.075	11.42	HP	125140	815.698	153.414	0.00225213	46979	CRB&MSDIAL		455.136	14.62	HN	42984.5	6556.5	6.55601	0.000912162	17115.8	CRB
263.077	11.2	HP	126831	815.341	155.556	0.00214696	47969.1	CRB&MSDIAL		455.42	6.8	HP	99371.2	20363.2	4.87993	0.0020373	32927.6	CRB&MSDIAL
263.085	14.54	HN	255869	1654.1	154.688	0.00393989	86078.2	CRB&MSDIAL		459.229	6.82	HN	115098	159.5	721.617	0.0140629	26524.4	CRB&MSDIAL
263.101	14.3	HN	260379	234.302	1111.29	0.00242689	96975.6	CRB&MSDIAL		459.23	7.2	HN	118688	391.75	302.97	0.0138704	27520.2	CRB&MSDIAL
264.105	14.79	HP	273851	479.841	570.712	0.00176516	107534	CRB&MSDIAL		463.114	6.58	HN	71437.6	9322.5	7.66292	0.034368	5224.11	CRB&MSDIAL
264.124	14.7	HP	135517	409.814	330.68	0.00191771	52489.7	CRB&MSDIAL		464.828	8.95	HN	135433	44694.5	3.03019	0.0439102	2777.45	CRB&MSDIAL
264.124	14.95	HP	132351	418.256	316.435	0.00190788	51299.9	CRB&MSDIAL		466.275	9.13	HP	49706.5	5299	9.38035	3.04694e-07	31030.1	CRB
265.056	7.99	HN	259358	18644.6	13.9106	0.00100927	102295	CRB&MSDIAL		466.285	8.87	HP	125774	13905.2	9.04509	1.18285e-10	88062.2	CRB
265.097	15.15	HP	134035	34.6053	3873.27	0.0043846	44271.5	CRB		466.293	8.99	HP	153425	40484.2	3.78973	1.04585e-08	83380.9	CRB
265.106	14.49	HP	434927	148.771	2923.46	0.00643076	129605	CRB&MSDIAL		473.331	8.91	HP	133424	573.75	232.548	0.00180509	57441.7	CRB
265.107	14.7	HP	437159	103.667	4216.97	0.00822721	120152	CRB&MSDIAL		473.336	9.02	HP	63491.4	518.75	122.393	0.00364689	23532.4	CRB
266.123	13.76	HP	2.14362e+06	28086.3	76.3227	0.000646717	953466	CRB&MSDIAL		473.392	10.43	HP	56390.5	15082.5	3.73881	0.000496272	20119.7	CRB
267.036	6.24	HN	137362	2607.19	52.686	0.00260376	49573.6	CRB		473.395	7.39	HP	135818	51416	2.64154	0.0030181	31601.3	CRB
267.044	5.49	HN	171954	1180.43	145.671	0.00207534	65390.8	CRB		473.395	7.51	HP	154161	60164.8	2.56232	0.00330358	34525.3	CRB
267.076	13.22	HN	306866	27207.2	11.2789	0.00650673	82930.1	CRB&MSDIAL		473.401	8.37	HP	110781	47410	2.33666	0.00131788	27509.2	CRB
267.087	12.82	HN	158555	16011.7	9.90243	0.00657154	42075.9	CRB&MSDIAL		473.406	6.31	HP	44598.9	2516.75	17.7208	6.02902e-05	24079.5	CRB
267.127	13.87	HP	235417	2649.3	88.8598	0.000386585	110423	CRB&MSDIAL		473.407	8.55	HP	56666.9	15298.2	3.70414	2.07431e-05	25182.9	CRB
268.096	7.07	RP	424835	148.581	2859.28	0.00239842	158658	CRB		474.304	25.06	RP	45102.2	18485	2.43994	0.0197825	4821.67	CRB
268.1	15.66	HP	125413	1048.67	119.592	0.00101116	52948.5	CRB		475.22	8.07	HN	50319.5	595.5	84.4996	0.00361372	18776.1	CRB&MSDIAL
268.103	7.46	HP	2.15472e+06	41023.7	52.5238	0.0021567	811216	CRB&MSDIAL		475.224	8.52	HN	44571.5	590.75	75.4491	0.00496624	15213.6	CRB&MSDIAL
268.106	6.05	HP	837843	5954.44	140.709	0.00180371	328114	CRB&MSDIAL		475.226	8.07	HN	52217.6	420.25	124.254	0.00552363	17532.8	CRB&MSDIAL
268.131	7.31	HP	172395	8314.58	20.7341	0.000219007	82353	CRB&MSDIAL		475.297	25	RP	105562	41852.8	2.52223	0.00130066	28520.4	CRB&MSDIAL
268.141	7.39	RP	218616	3143.95	69.5354	0.00313415	76563.8	CRB		476.283	8.05	HP	81369.1	5727.75	14.2061	0.0233771	11573.4	CRB&MSDIAL
269.107	7.46	HP	293954	5536.11	53.0976	0.00255174	107344	CRB&MSDIAL		476.301	25.02	RP	45303.2	18878	2.39979	0.00129088	11620.6	CRB&MSDIAL
271.24	25.99	RP	718398	291503	2.46446	0.0376814	25426.5	CRB&MSDIAL		476.325	21.95	RP	371469	170343	2.18071	1.91083e-07	138685	CRB&MSDIAL
272.243	26	RP	150351	55747.8	2.69698	0.0351951	6868.72	CRB		476.326	24.15	RP	40270.2	11825.2	3.40544	0.0127327	6758	CRB
272.243	26.82	RP	146643	28884.3	5.07689	0.000805007	51891	CRB&MSDIAL		477.327	21.95	RP	99276.2	44704.8	2.22071	3.84852e-09	40962	CRB
272.966	19.58	HN	467523	13095.4	35.7014	0.00424071	150981	CRB&MSDIAL		477.329	21.72	RP	96274.3	41856	2.30013	1.457e-08	39338.6	CRB
273.056	6.07	HP	229303	2216.57	103.449	0.000457063	106419	CRB&MSDIAL		482.825	9.68	HP	208462	21672.2	9.61883	0.000661241	90601.7	CRB&MSDIAL
273.074	5.67	HP	128606	1680.89	76.5107	0.000499184	59129	CRB&MSDIAL		483.826	9.24	HP	60722.5	5665.75	10.7175	0.000446513	27512.9	CRB&MSDIAL
273.076	7.96	HN	155181	26949	5.75832	0.000282765	63006.6	CRB&MSDIAL		483.83	9.7	HP	89680.1	7482	11.9861	0.000693405	39398.8	CRB&MSDIAL
273.084	5.43	HP	213426	1573.4	135.646	0.00132748	87220.3	CRB		483.836	10.15	HP	72999.9	5031.75	14.5079	0.000316301	35547.5	CRB&MSDIAL
273.093	7.14	RP	161675	298.949	540.812	0.00375127	55269.1	CRB		486.815	9.39	HP	40510.1	5484.75	7.38595	0.000301024	18280.2	CRB&MSDIAL
273.095	6.82	HP	368924	13409.3	27.5126	3.26667e-08	246157	CRB&MSDIAL		486.824	10.06	HP	153484	31201.5	4.91911	0.000392172	62263.1	CRB&MSDIAL
273.256	14.92	RP	220467	33662.2	6.54941	1.18196e-05	110404	CRB&MSDIAL		487.828	10.06	HP	49204.4	7726	6.36868	0.00018547	22549.6	CRB&MSDIAL
273.96	19.58	HN	150210	3550.15	42.3109	0.00417839	48903.3	CRB&MSDIAL		492.314	25.02	RP	39757.6	14276.2	2.78488	0.00764581	7518.14	CRB&MSDIAL
274.026	6.05	HN	1.23272e+06	10832.4	113.799	0.00594669	372516	CRB&MSDIAL		492.33	25.03	RP	47142.7	15742.2	2.99466	0.00869901	8829.44	CRB&MSDIAL
274.082	2.05	RP	217278	13436.4	16.1709	0.000104848	108540	CRB		495.035	4.49	HN	42722.3	19217.8	2.22306	0.0335969	2052.09	CRB
274.093	11.32	HP	1.04711e+06	45738.9	22.8933	7.45331e-05	544005	CRB&MSDIAL		496.845	9.55	HP	39789.9	908.5	43.7973	0.0012219	17562.8	CRB
274.095	11.86	HP	650722	26410.6	24.6387	5.41576e-05	345670	CRB		496.848	9.19	HP	40648.5	952.75	42.6644	0.00233865	16138	CRB
274.959	19.58	HN	151893	3898.55	38.9613	0.00421636	49239.4	CRB&MSDIAL		498.897	10.77	HP	103910	23553.5	4.41168	4.27937e-05	46900.1	CRB&MSDIAL
275.004	6.98	HN	197854	10504.8	18.8345	0.00498217	60246.3	CRB		498.905	10.97	HP	114371	27964.5	4.08988	1.35746e-05	52766.6	CRB&MSDIAL
275.014	6.05	HN	3.94528e+06	38001.8	103.818	0.00610936	1.18336e+06	CRB&MSDIAL		498.92	10.74	HP	40126.9	9116	4.40181	0.00044854	15260.8	CRB&MSDIAL
275.021	9.36	HN	144401	3652.26	39.5375	0.00180143	55067.3	CRB		500.834	10.09	HP	65484.2	4122.25	15.8856	0.000348868	31802.3	CRB&MSDIAL
275.023	6.2	HN	4.47277e+06	62238.7	71.8648	0.00644708	1.31371e+06	CRB&MSDIAL		500.837	9.68	HP	76299.5	4580.5	16.6575	0.000417734	36529.6	CRB&MSDIAL
275.037	6.05	HN	2.04542e+06	30692.2	66.643	0.00498558	645704	CRB&MSDIAL		500.845	9.29	HP	71084.9	4172.25	17.0375	0.000329825	35114.4	CRB&MSDIAL
276.026	6.05	HN	451884	3107.06	145.438	0.00576479	138083	CRB&MSDIAL		505.815	10.11	HP	55753.8	2999.5	18.5877	0.00185611	22187	CRB&MSDIAL
276.142	12.88	HP	369675	2834.88	130.402	0.00254803	135830	CRB&MSDIAL		505.815	9.68	HP	62568.2	3398.25	18.4119	0.00180833	25165.6	CRB&MSDIAL
276.158	12.05	HP	333081	2190.07	152.087	0.00199265	127584	CRB		506.208	7.11	HP	144099	9825.25	14.6662	0.0169065	27746.3	CRB
277.056	6.96	HN	139135	2509.64	55.44	0.00198277	52844.8	CRB&MSDIAL		508.276	5.22	HP	69587.9	1618	43.0086	0.00347063	26147.1	CRB
277.057	6.58	HN	146756	2479.74	59.1819	0.00181784	56613.9	CRB&MSDIAL		508.276	5.32	HP	69132	2013.25	34.3385	0.00320402	26278.9	CRB
277.064	8.76	HP	176481	23636.6	7.46644	0.00103262	65382.7	CRB&MSDIAL		511.475	7.4	HP	43455.1	9453.75	4.5966	0.00145837	14964	CRB
277.074	10.77	HP	327542	19816.4	16.5288	0.000433671	144386	CRB&MSDIAL		511.48	6.91	HP	63549.3	18048.8	3.52098	0.00684417	13816.4	CRB
277.075	8.63	HP	185664	25269.7	7.34728	0.00114214	67698.8	CRB&MSDIAL		511.483	4.44	HP	101640	23757	4.27831	3.52517e-05	47183.9	CRB&MSDIAL
277.088	11.52	HP	402348	46323.9	8.68555	3.82404e-06	219436	CRB&MSDIAL		511.484	7.11	HP	47471.9	14428	3.29027	0.000198737	17660	CRB
277.09	4.58	HN	794826	820.415	968.81	0.00310717	282644	CRB&MSDIAL		511.484	6.27	HP	73222.9	23967.5	3.05509	0.0029532	18688.9	CRB
277.092	13.83	HP	199819	2551.37	78.3185	0.00286166	71411.3	CRB&MSDIAL		511.485	10.47	HP	50346.1	12459.5	4.04078	4.75123e-05	22081.2	CRB
277.094	16.11	HP	2.48877e+06	5135.14	484.656	0.00226328	937678	CRB&MSDIAL		511.485	4.13	HP	75978	24980.2	3.04152	0.000493533	24853.4	CRB
277.095	11.67	HP	419325	52152.8	8.04032	4.80874e-06	224467	CRB&MSDIAL		511.486	6.47	HP	71516	11681.8	6.12203	0.000781222	27830.4	CRB
277.096	6.62	RN	326335	296.8	1099.51	0.00351354	113177	CRB&MSDIAL		511.486	5.9	HP	69290.6	23531.5	2.94459	0.000906912	20996.8	CRB
277.096	9.2	HP	255615	5837	43.7921	0.00132973	103517	CRB&MSDIAL		511.486	5.37	HP	77370.1	18791.8	4.11724	0.0040437	20939.2	CRB
277.097	10.81	HP	926885	43761.3	21.1805	0.000253751	434858	CRB&MSDIAL		511.486	4.72	HP	85236.2	40684.8	2.09504	0.0117403	10979.8	CRB&MSDIAL
277.099	11.2	HP	877331	39832.9	22.0253	0.000188678	422842	CRB&MSDIAL		511.487	8.46	HP	46805.6	9459.25	4.94813	0.0018407	15728.7	CRB
277.1	15.92	HP	2901810	6431.51	451.186	0.00225795	1.09359e+06	CRB&MSDIAL		520.34	24.75	RP	70110.4	14488.5	4.83904	0.0493395	177.981	CRB&MSDIAL
277.105	15.7	HP	3.22392e+06	5830.16	552.972	0.00231102	1.21041e+06	CRB&MSDIAL		520.353	25	RP	102983	34925.5	2.94866	0.00101777	31106.4	CRB&MSDIAL
277.106	4.59	HN	684606	452.65	1512.44	0.00348447	237926	CRB&MSDIAL		521.861	9.7	HP	79325.2	6466.5	12.2671	0.000465079	36258.9	CRB&MSDIAL
277.108	2.93	HN	969642	563.795	1719.85	0.00215527	368639	CRB&MSDIAL		523.854	9.69	HP	533890	60177.2	8.87195	0.000579143	230355	CRB&MSDIAL
278.082	17.27	HP	542060	1397.67	387.832	0.00228835	203957	CRB&MSDIAL		523.866	11.45	HP	56140.1	8962	6.26423	0.00609473	15269.6	CRB&MSDIAL
278.089	17.01	HP	908379	1392.75	652.22	0.00167179	359870	CRB&MSDIAL		523.885	9.73	HP	68118.9	3718	18.3214	0.000177679	35625.5	CRB&MSDIAL
278.114	13.27	HP	126586	39677.9	3.19035	0.0140453	18437.9	CRB		524.845	10.1	HP	181825	13054.8	13.9279	0.000593508	82329.6	CRB&MSDIAL
278.121	13.85	HP	175467	56424.1	3.10978	0.0115045	28075	CRB&MSDIAL		524.857	9.69	HP	254034	19440.2	13.0674	0.00073131	111746	CRB&MSDIAL
278.121	15.7	HP	181395	1043.93	173.761	0.00210091	68912	CRB		524.87	10.17	HP	121639	7476.25	16.2701	0.000724849	54786.9	CRB&MSDIAL
279.065	12.36	HP	224333	255.711	877.292	0.00189596	87027.8	CRB		524.877	9.7	HP	79620.6	4774.25	16.6771	0.00029309	39415.4	CRB&MSDIAL
279.065	9.72	HP	290695	391.163	743.157	0.00240506	108399	CRB		525.844	10.06	HP	72802.2	4520.75	16.104	0.000619678	33149.9	CRB&MSDIAL
279.072	11.46	HP	496148	911.227	544.484	0.00217426	188099	CRB		525.856	9.69	HP	103142	8094	12.743	0.000432532	47648.8	CRB&MSDIAL
279.072	9.91	HP	301528	1015.21	297.01	0.00242026	112081	CRB		527.849	10.06	HP	73795.2	10597	6.96378	0.000301204	33199.8	CRB&MSDIAL
279.079	7.59	HN	176558	1272.72	138.725	0.00355396	60771	CRB&MSDIAL		537.165	7.35	HP	1.33374e+06	392535	3.39777	0.000182371	490745	CRB
280.135	13.16	HP	929767	15069.5	61.6987	0.00204209	351218	CRB		537.535	22.18	RP	266233	11436.2	23.2797	2.40507e-06	180909	CRB
281.08	11.62	HP	370153	3031.41	122.106	0.00198469	141649	CRB&MSDIAL		537.545	24.19	RP	1.17826e+06	420558	2.80167	2.34429e-05	451058	CRB&MSDIAL
281.085	8.38	HN	457002	1797.07	254.304	0.00253987	168447	CRB&MSDIAL		537.555	24.64	RP	698306	231734	3.01339	0.000267382	243268	CRB&MSDIAL
281.087	11.19	HP	402153	1817.21	221.302	0.00142141	162297	CRB&MSDIAL		537.863	9.61	HP	66330.5	2210.75	30.0036	0.00153624	27801.9	CRB&MSDIAL
281.087	11.41	HP	401921	1903.36	211.164	0.00143482	161944	CRB&MSDIAL		537.866	9.25	HP	76842.9	3034.75	25.321	0.00179148	31440.1	CRB&MSDIAL
281.089	8.64	HN	307293	1653	185.9	0.0034437	106706	CRB&MSDIAL		537.87	9.77	HP	40719.1	1006.75	40.4461	0.00239992	16188.8	CRB
281.09	8.22	HN	444436	1345.5	330.313	0.00205759	169914	CRB&MSDIAL		537.885	9.19	HP	48434.2	1737.75	27.8718	0.00150083	20461.1	CRB&MSDIAL
281.106	8.33	HN	146094	262.024	557.559	0.00284743	52844	CRB&MSDIAL		538.145	9.55	HP	99683.2	44645.2	2.23278	0.00993219	14656.1	CRB
282.119	14.84	HP	914073	966.643	945.616	0.0022857	344527	CRB&MSDIAL		538.155	7.26	HP	741449	183512	4.04033	1.01615e-06	378886	CRB&MSDIAL
282.138	15.25	HP	210270	217.905	964.961	0.00242213	78421.6	CRB&MSDIAL		538.531	22.14	RP	60375.7	2013.25	29.9892	0.000227883	31898.8	CRB
283.07	5.49	HN	427640	10542.5	40.5636	0.00237853	155722	CRB&MSDIAL		538.535	24.15	RP	494902	176610	2.80224	1.24072e-05	195144	CRB
283.103	8.65	HN	127216	16080.6	7.91114	0.00145583	45678.4	CRB&MSDIAL		538.548	23.79	RP	231314	69316.8	3.33706	0.0010359	71826.9	CRB
283.105	8.78	HN	126933	16213	7.82908	0.00199778	43270.2	CRB&MSDIAL		552.771	9.05	HN	39831.9	9297	4.28439	0.0381582	1872.87	CRB&MSDIAL
283.105	7.82	HN	204970	15108.7	13.5663	2.06422e-05	110141	CRB&MSDIAL		557.09	8.97	HP	190873	68349	2.79262	0.034122	10092.2	CRB&MSDIAL
283.105	6.38	HN	438394	70508.6	6.21759	0.000256005	181747	CRB&MSDIAL		557.108	8.89	HP	130279	45325	2.87432	0.0346312	6751.89	CRB&MSDIAL
283.118	7.97	HN	144102	9849.24	14.6307	4.1632e-05	75297.7	CRB&MSDIAL		558.091	8.93	HP	90184.2	28416.2	3.17368	0.0269347	7768.82	CRB&MSDIAL
284.1	8.08	HP	147036	8085.7	18.1847	0.00137804	56586.6	CRB&MSDIAL		559.096	8.94	HP	82929	25493	3.25301	0.0288029	6577.62	CRB&MSDIAL
288.037	7.36	HN	178374	4796.33	37.1896	8.14023e-08	118350	CRB&MSDIAL		559.513	10.6	HP	62853.2	11366.8	5.52957	9.07211e-11	41322.8	CRB&MSDIAL
288.039	7.26	HN	180738	4954.69	36.4782	8.7866e-08	119661	CRB&MSDIAL		559.534	24.76	RP	131061	56382.2	2.32451	0.00144991	32114.9	CRB&MSDIAL
288.039	7.69	HN	168490	4959.29	33.9745	2.42934e-07	108812	CRB&MSDIAL		559.537	23.7	RP	52251.2	13172	3.96684	0.00239201	15531.1	CRB
289.056	8.16	HN	184240	19217.5	9.58708	8.37553e-08	112963	CRB&MSDIAL		566.568	23.67	RP	56219.7	20419.5	2.75324	0.00170256	14820.7	CRB
289.068	8.01	HN	247204	33284.1	7.42709	9.0361e-08	145969	CRB&MSDIAL		566.887	10.77	HP	98109.7	25221	3.89	3.51212e-05	42657	CRB&MSDIAL
289.07	9.21	HN	272938	4663.56	58.5257	0.00298843	96516.1	CRB&MSDIAL		575.324	13.97	HP	69679.8	344.25	202.411	0.0132337	16712.9	CRB
289.07	6.94	HN	135785	28530.2	4.75935	0.000765487	48000.3	CRB&MSDIAL		575.328	13.4	HP	150628	438.5	343.508	0.0191821	28165.9	CRB&MSDIAL
289.075	9.53	HN	275999	4609.18	59.8803	0.00262023	100080	CRB&MSDIAL		575.329	13.01	HP	88456.7	278.75	317.333	0.025532	12368.3	CRB&MSDIAL
289.095	13.83	HP	563538	8696.61	64.7997	0.00297432	199294	CRB&MSDIAL		575.331	5.04	RP	78936.6	49.5	1594.68	0.0157399	17120.7	CRB&MSDIAL
290.089	11.35	HN	2.47971e+06	107201	23.1314	6.05958e-05	1.30054e+06	CRB&MSDIAL		575.334	5.25	RP	81507	56.5	1442.6	0.0160347	17459.8	CRB&MSDIAL
290.106	11.84	HN	168179	11328.3	14.8459	7.41807e-05	84675.5	CRB		575.481	8.95	HP	51868.4	12847	4.0374	0.00015824	20929.5	CRB
290.847	8.95	HP	295415	53987.4	5.47193	0.0069329	70139.2	CRB&MSDIAL		575.49	8.78	HP	70999.8	33303.8	2.13188	0.0329112	3352.85	CRB
291.083	11.13	HN	284986	8632.5	33.0131	6.61657e-05	150700	CRB&MSDIAL		576.337	13.38	HP	54285.7	229	237.055	0.0236033	8316.58	CRB
291.085	4.53	HP	179240	901.523	198.819	0.00182001	69805.5	CRB&MSDIAL		581.245	9.17	HP	84458.1	3424	24.6665	0.00549599	27468.9	CRB&MSDIAL
291.093	11.35	HN	323454	10016.3	32.2926	5.63369e-05	172548	CRB&MSDIAL		581.256	9.46	HP	118337	3654	32.3857	0.00501541	39890.1	CRB&MSDIAL
291.095	7.01	RP	881042	503.957	1748.25	0.00147995	354845	CRB		581.256	9.74	HP	115423	4014.5	28.7516	0.00735159	34436.4	CRB&MSDIAL
291.105	10.62	HP	127549	3276.61	38.9272	0.00383223	42534.1	CRB		581.275	9.47	HP	49063.6	3298.75	14.8734	0.0144997	10370.1	CRB&MSDIAL
291.107	4.74	HP	7.35936e+06	12327.6	596.982	0.00238412	2.74778e+06	CRB&MSDIAL		581.276	9.83	HP	46396.1	2664	17.4159	0.0100615	12066.9	CRB&MSDIAL
291.125	10.59	HP	167142	872.568	191.552	0.00462801	54261.4	CRB		581.515	23.74	RN	77823.9	23708.2	3.28256	0.000132192	29539.8	CRB
292.105	11.94	HP	249309	2232.52	111.672	0.000302987	119687	CRB&MSDIAL		581.546	24.75	RN	47958.4	4334.25	11.065	0.00487743	14648.6	CRB
292.112	4.77	HP	1.00559e+06	2285.07	440.068	0.00206294	384569	CRB&MSDIAL		582.26	9.46	HP	39368.1	1813.75	21.7053	0.015869	8035.83	CRB&MSDIAL
293.045	10.9	HN	131777	32207.3	4.09151	0.00128316	41683.6	CRB&MSDIAL		582.529	24.19	RN	48410.8	17556.5	2.75743	0.00577646	9971.1	CRB
293.061	8.75	HP	171519	7954.23	21.5633	6.35217e-06	98828.2	CRB&MSDIAL		582.53	23.74	RN	39340.8	16557	2.37608	0.00113955	9848.7	CRB
293.066	9.17	HP	218043	15236.1	14.311	1.33329e-05	118915	CRB&MSDIAL		582.53	24.77	RN	51396.1	7352	6.99077	0.01714	8659.6	CRB
293.093	17.36	HN	145534	553.571	262.9	0.00472178	47211.7	CRB&MSDIAL		582.596	24.81	RP	518689	224536	2.31005	0.000923608	132375	CRB
293.1	16.04	HN	4.60457e+06	22717.8	202.686	0.00305104	1.63924e+06	CRB&MSDIAL		582.597	7.48	HP	38433.3	10430	3.68488	8.52039e-05	15826.9	CRB
293.109	4.76	HP	193530	3823.43	50.6168	0.00113258	79845.5	CRB&MSDIAL		587.556	10.58	HP	50857.8	11051.8	4.60178	1.03998e-08	29610.5	CRB
293.111	4.65	HP	199074	3737.67	53.2616	0.00105332	83012.7	CRB&MSDIAL		587.557	24.76	RP	68831.3	11890.5	5.78876	0.000310613	28894.3	CRB&MSDIAL
293.122	15.75	HN	662607	1806.48	366.795	0.00247241	245766	CRB&MSDIAL		588.543	24.49	RP	84241.4	13593.2	6.19729	0.0327652	6435.26	CRB
294.077	17.25	HN	815624	7703.5	105.877	0.00109666	339973	CRB		591.258	9.32	HN	44114.5	1966.25	22.4359	0.0205293	7453.54	CRB&MSDIAL
294.096	17.47	HN	225665	5744.37	39.2846	0.00139366	89504.7	CRB		591.268	9.12	HN	47588	384.75	123.686	0.0185652	8943.23	CRB&MSDIAL
294.101	16.24	HN	749036	579.778	1291.94	0.00515711	237681	CRB		603.266	10.53	RN	46427.2	127	365.569	0.0285228	5567.98	CRB&MSDIAL
294.106	17.84	HN	131304	470	279.37	0.00152741	52527.6	CRB		603.27	10.23	RN	45868.2	132.5	346.175	0.0262879	6178.68	CRB&MSDIAL
294.106	16.08	HN	625961	1387.79	451.049	0.00215087	237940	CRB		603.523	8.78	HP	54996.8	7349.75	7.48282	4.12484e-07	33183.7	CRB
294.155	12.36	HP	1664985	15003.3	110.975	0.00217421	627394	CRB&MSDIAL		614.182	2.18	HP	53079.6	23820.8	2.22829	0.038915	1652.53	CRB
294.158	3.57	RP	242369	7726.88	31.367	0.000646656	106033	CRB		617.282	4.32	HP	40030.4	630.5	63.4899	0.01742	7966.73	CRB
294.165	3.75	RP	225868	6515.5	34.6662	0.000468427	102544	CRB		621.435	4.61	HN	92618	4081.5	22.6921	0.0051783	30275.3	CRB&MSDIAL
294.167	12.7	HP	1.49823e+06	8403.42	178.288	0.00219662	565473	CRB&MSDIAL		625.252	4.7	HP	203642	1459	139.577	0.0072802	62203.3	CRB&MSDIAL
295.052	12.07	HN	2.29319e+06	5026.46	456.224	0.00170237	903373	CRB		625.271	4.72	HP	111304	1242.25	89.5991	0.00676043	34717.6	CRB&MSDIAL
295.055	10.3	HN	3.69978e+06	10565.8	350.165	0.00231725	1.38694e+06	CRB&MSDIAL		626.256	4.65	HP	84415.5	1344	62.8091	0.00919709	23410.3	CRB&MSDIAL
295.064	9.76	HN	5.4576e+06	10365.2	526.53	0.00240804	2.03353e+06	CRB&MSDIAL		632.758	9.05	HN	78430.2	12709.5	6.17099	0.0347742	5370.14	CRB&MSDIAL
295.064	11.41	HN	1.25451e+07	6948.48	1805.44	0.00214719	4.77267e+06	CRB&MSDIAL		633.14	9.66	HP	196768	5948.75	33.0771	0.0185774	36728.1	CRB&MSDIAL
295.066	9.94	HN	5.46281e+06	13042	418.862	0.00214244	2.07527e+06	CRB&MSDIAL		633.14	10	HP	239921	5948.75	40.3314	0.0210295	40471	CRB&MSDIAL
295.066	11.08	HN	1.27028e+07	23337.8	544.304	0.0018764	4.93295e+06	CRB&MSDIAL		634.142	10	HP	71537.1	1134.25	63.0699	0.0313654	7198.3	CRB&MSDIAL
295.069	8.33	HN	2.05611e+06	2564.43	801.78	0.00215391	781260	CRB&MSDIAL		634.756	9.05	HN	40461	4605.5	8.78537	0.0447361	944.902	CRB&MSDIAL
295.085	9.77	HN	1.50032e+06	3880.56	386.624	0.00190737	580612	CRB&MSDIAL		634.873	10.77	HP	78464.5	20041	3.9152	1.42623e-05	35599.3	CRB&MSDIAL
295.085	11.07	HN	1.3019e+06	5536.16	235.163	0.00186752	504742	CRB&MSDIAL		636.728	9.05	HN	46822.5	7250.25	6.45805	0.0347557	3211.06	CRB&MSDIAL
295.086	8.33	HN	395066	1056.77	373.844	0.0024489	146632	CRB&MSDIAL		663.456	4.65	HP	144275	61578.2	2.34295	0.00909652	22736.6	CRB
295.086	11.41	HN	844948	2585.31	326.826	0.0019154	326606	CRB&MSDIAL		664.445	4.49	HP	38839.9	15794.2	2.45912	0.00021234	12250.9	CRB
295.09	16.99	HN	161332	181.043	891.124	0.00154845	64565.3	CRB		675.457	23.72	RP	47865.2	12288.5	3.89512	0.00181525	15516.9	CRB
295.09	17.44	HN	127238	249.696	509.572	0.00161609	50545.2	CRB		680.474	25.94	RP	228118	82213	2.77471	0.00317816	57225.8	CRB
295.095	11.23	HN	294870	1102.8	267.383	0.00191742	113881	CRB&MSDIAL		685.424	10.62	HP	40539.8	13344	3.03805	6.26234e-05	15462.1	CRB
295.096	10.32	HN	308992	816.932	378.235	0.00207524	118004	CRB&MSDIAL		685.424	26.05	RP	186904	43946.5	4.25299	0.000333732	76225.7	CRB
295.105	16.04	HN	133667	115.739	1154.9	0.00166091	52931.3	CRB		685.434	10.97	HP	50693.2	19693	2.57418	4.55336e-05	18295.3	CRB
295.115	15.7	HP	1.04533e+07	20357	513.499	0.00233151	3.91784e+06	CRB&MSDIAL		685.439	11.72	HP	46517	11861.2	3.92177	1.80501e-06	23017.2	CRB
295.137	15.66	HP	1.23194e+06	2252.12	547.014	0.00295749	442204	CRB&MSDIAL		685.439	11.13	HP	52762.8	19470.8	2.70985	1.07937e-05	21096.9	CRB
295.158	12.4	HP	241646	1704.76	141.748	0.00258673	88482.2	CRB		686.43	25.88	RP	44437.2	10759.5	4.13005	0.000759655	16621.5	CRB
295.168	12.69	HP	237699	1142.88	207.982	0.00246214	88048.8	CRB		686.449	25.86	RP	46904.3	9807.75	4.78237	0.00122029	17203.9	CRB
296.064	10.26	HN	727671	664.511	1095.05	0.00188561	282613	CRB&MSDIAL		690.222	14.92	HN	50681	20529.5	2.46869	0.00957713	8355.45	CRB&MSDIAL
296.064	12.07	HN	572882	328.087	1746.13	0.00169246	226255	CRB		691.216	14.59	HN	202682	74569.2	2.71803	0.0404624	6209.88	CRB&MSDIAL
296.064	9.76	HN	751139	401.022	1873.06	0.00190036	291462	CRB&MSDIAL		691.235	14.28	HN	82699.4	25980	3.1832	0.0139077	13174.4	CRB
296.064	12.59	HN	142748	207.977	686.362	0.00214897	54250.3	CRB		692.212	14.59	HN	55272.3	16113	3.43029	0.0013589	17552.6	CRB&MSDIAL
296.071	11.07	HN	2.24318e+06	897.311	2499.89	0.00189568	870886	CRB&MSDIAL		692.228	14.79	HN	44591	17838.8	2.49967	0.0115429	6810.51	CRB&MSDIAL
296.072	11.41	HN	2.24614e+06	610.133	3681.39	0.00190405	871510	CRB&MSDIAL		701.405	8.76	HP	64860.7	12246.8	5.29616	2.12375e-05	31711.9	CRB&MSDIAL
296.073	9.94	HN	824995	504.822	1634.23	0.00190072	320085	CRB&MSDIAL		701.409	8.99	HP	75296.8	11923.8	6.31486	2.01047e-06	41943.2	CRB&MSDIAL
296.074	8.34	HN	268436	343.085	782.417	0.00149233	107903	CRB&MSDIAL		702.859	10.77	HP	71723.6	19688.5	3.64292	1.32532e-05	32341.4	CRB&MSDIAL
296.089	9.73	HN	221997	169.467	1309.97	0.00188389	86245	CRB&MSDIAL		702.876	10.78	HP	50997.6	13282	3.8396	2.05942e-05	22967.1	CRB&MSDIAL
296.095	11.11	HN	199255	81.1136	2456.49	0.00214087	75855.1	CRB&MSDIAL		708.215	14.1	HP	71407.4	29865	2.39101	0.0386928	2410.16	CRB
296.096	17.01	HP	901594	2615.27	344.743	0.00136157	367498	CRB&MSDIAL		708.504	7.48	HP	172184	36277.8	4.74628	2.64864e-05	82577.3	CRB&MSDIAL
296.099	17.27	HP	911722	3201.71	284.761	0.00172443	358327	CRB&MSDIAL		708.516	10.44	HP	83687	25520.5	3.27921	0.00251712	22674.8	CRB
296.12	17.52	HP	214474	558.267	384.179	0.00175068	84166.9	CRB&MSDIAL		708.53	7.35	HP	74463.8	7014	10.6165	3.08057e-05	40899.6	CRB&MSDIAL
296.12	15.71	HP	1.40807e+06	1715.93	820.588	0.00232405	528429	CRB&MSDIAL		709.523	7.18	HP	62505.8	4414	14.1608	3.76342e-05	34849.2	CRB
296.132	6.72	RP	128309	361.605	354.833	0.0041586	42825.8	CRB&MSDIAL		709.525	7.46	HP	51415.6	15125.2	3.39932	0.000136169	19681.4	CRB
296.135	3.01	HP	1.16144e+06	1603.46	724.331	0.00311531	412644	CRB		719.227	14.53	HN	40558.9	7458.25	5.43813	0.0127326	8013.75	CRB&MSDIAL
296.135	2.9	HP	1.34543e+06	1351.54	995.483	0.00310245	478607	CRB		721.507	8.38	HP	63780.5	10219.2	6.24121	8.24966e-08	39167.6	CRB&MSDIAL
296.136	6.86	RP	136076	1059.07	128.486	0.0024928	50138.6	CRB&MSDIAL		724.88	10.81	HN	89314.5	44368.8	2.013	0.0415343	1877.93	CRB&MSDIAL
296.881	9.05	HN	577017	85862.9	6.72022	0.00483249	158971	CRB&MSDIAL		770.85	10.77	HP	59292.8	9510.5	6.23445	7.39848e-08	35953.1	CRB&MSDIAL
297.068	9.64	HN	136733	426.957	320.25	0.0016652	54001.4	CRB		790.584	6.5	HP	52412.9	20330.2	2.57807	0.00148557	13681.2	CRB
297.072	12.84	HN	557161	1338.69	416.199	0.00180905	217539	CRB		791.617	26.3	RP	174755	34893.8	5.0082	0.000347969	73030.3	CRB
297.073	10.21	HN	222149	676.136	328.557	0.00206875	84850.5	CRB		792.865	10.77	HN	68794.2	28261.5	2.4342	0.0437914	1243.96	CRB
297.073	11.38	HN	2.31147e+06	2939	786.482	0.0018048	903865	CRB&MSDIAL		793.6	26.26	RP	57465.3	16371.5	3.51008	0.000202776	22677.9	CRB
297.077	9.98	HN	189160	487.455	388.056	0.00206194	72324.8	CRB		827.436	21.94	RP	131829	34877.8	3.77975	2.46979e-07	67296.1	CRB
297.085	11.58	HN	2.45356e+06	3162.67	775.787	0.00176714	962680	CRB&MSDIAL		838.837	10.74	HP	51450.7	12950.5	3.97287	1.30967e-06	25722.9	CRB&MSDIAL
297.087	11.15	HN	2730474	3311.49	824.546	0.00178526	1.06965e+06	CRB&MSDIAL		860.854	10.79	HN	39228.6	15113.2	2.59564	0.017534	4642.06	CRB&MSDIAL
297.097	12.86	HN	364992	714.978	510.493	0.0015844	145437	CRB
297.107	11.18	HN	197906	564.822	350.386	0.00170916	77942.9	CRB&MSDIAL
297.112	15.7	HP	216771	2493.31	86.9412	0.019624	36870.4	CRB
297.12	15.98	HP	182295	1758.03	103.693	0.00752128	51263.4	CRB
297.132	2.92	HP	138200	544.4	253.858	0.0034826	47877.9	CRB
298.083	11.15	HN	353021	374.311	943.122	0.0018219	137861	CRB&MSDIAL
298.086	11.39	HN	355936	362.467	981.984	0.00183252	138874	CRB&MSDIAL
298.089	11.6	HN	296967	332.652	892.724	0.00160776	118164	CRB&MSDIAL
298.111	7.62	HP	267583	3035.1	88.1628	0.0031483	94153.9	CRB
299.081	11.16	HN	132421	4056.5	32.6442	1.58299e-05	74701	CRB&MSDIAL
299.094	10.81	HN	287914	9307.41	30.9338	8.16215e-06	166709	CRB&MSDIAL
299.099	9.2	HN	782704	16480.4	47.4931	0.00151327	309821	CRB&MSDIAL
299.101	11.67	HN	215365	42883.4	5.0221	0.000422166	80948.6	CRB&MSDIAL
299.121	9.2	HN	156503	2366.38	66.136	0.00204593	59449.1	CRB&MSDIAL
306.073	5.67	HN	130745	8131.39	16.0791	0.00723943	35108.9	CRB&MSDIAL
306.088	5.45	HN	163367	10615	15.3902	0.00756779	43073.9	CRB&MSDIAL
306.102	7.35	HP	1.10658e+06	1802.69	613.847	0.00390659	374828	CRB&MSDIAL
307.09	6.61	HN	137607	779.122	176.618	0.000238029	67910.6	CRB
307.094	5.26	HN	640360	5157.18	124.169	0.00203316	245256	CRB&MSDIAL
307.099	13.83	HP	376610	6671.74	56.4486	0.00266699	135623	CRB&MSDIAL
307.104	5.73	RN	456605	371.372	1229.51	0.00228798	171912	CRB&MSDIAL
307.107	4.76	HN	1.77144e+06	4095.29	432.555	0.00171858	697431	CRB&MSDIAL
307.119	13.83	HP	206912	3192.93	64.8033	0.00273069	74343.6	CRB&MSDIAL
308.105	5.21	HN	140136	874.163	160.309	0.00134937	57131.4	CRB&MSDIAL
308.107	4.73	HN	225147	597.837	376.602	0.00187763	87543.9	CRB&MSDIAL
308.135	14.65	HP	280307	1321.02	212.189	0.00221184	105761	CRB&MSDIAL
308.135	6.8	HP	751532	34947	21.5049	5.94761e-07	464946	CRB&MSDIAL
308.137	14.24	HP	134723	1534.36	87.804	0.00186834	51909.7	CRB&MSDIAL
308.155	6.82	HP	176177	8717.13	20.2104	6.47684e-07	108406	CRB&MSDIAL
309.023	9.04	HN	321396	37626.2	8.54181	0.00226468	107658	CRB&MSDIAL
309.024	9.81	HN	520567	6427.3	80.9932	0.00210027	196463	CRB
309.024	8.86	HN	226955	32448.7	6.99428	0.00186804	76618	CRB&MSDIAL
309.025	10.19	HN	180317	2118.65	85.1096	0.00682952	52188.9	CRB
309.087	8.49	HN	132164	492.512	268.347	0.00310978	46863.3	CRB&MSDIAL
309.112	4.66	HN	133729	776.929	172.125	1.54103e-05	77677.2	CRB&MSDIAL
309.119	4.8	HP	1.56732e+06	3972.07	394.585	0.00235647	585939	CRB&MSDIAL
309.133	10.47	HP	640895	807.615	793.565	0.00390583	217179	CRB
310.123	4.74	HP	208385	3642.79	57.2047	0.0063766	61293.4	CRB&MSDIAL
312.101	12.73	HP	274509	542.538	505.972	0.00277753	100023	CRB
312.107	12.91	HP	294093	534.744	549.97	0.00277255	107214	CRB
312.124	12.81	HP	247513	768.925	321.895	0.00327316	86983.5	CRB
313.096	6.79	HP	129862	2951.96	43.992	1.61155e-07	85254.1	CRB&MSDIAL
313.116	14.01	HN	125534	4028.31	31.163	0.00257001	44862.7	CRB&MSDIAL
313.116	13.76	HN	130785	3903.62	33.5036	0.00269558	46420	CRB&MSDIAL
314.074	11.43	HP	287914	18528.7	15.5388	5.22332e-05	148701	CRB&MSDIAL
314.084	11.3	HP	529292	25577.5	20.6936	0.000109786	265566	CRB&MSDIAL
314.084	11.92	HP	282256	6514.47	43.3276	0.000278526	136109	CRB&MSDIAL
314.092	12.74	HP	216538	5123.17	42.2664	0.00240927	79104	CRB
314.105	11.95	HP	631437	8878.43	71.1204	0.00469349	203049	CRB
314.107	11.42	HP	1.77119e+06	16632.6	106.489	0.00286367	635862	CRB&MSDIAL
314.109	9.92	HP	853968	17458.9	48.913	0.00552671	260164	CRB&MSDIAL
314.123	10.17	HP	502933	11814.1	42.5704	0.00240147	183433	CRB&MSDIAL
314.124	11.42	HP	894965	7192.05	124.438	0.00233977	333167	CRB&MSDIAL
315.074	8.64	HN	241917	7535.67	32.1029	0.00678396	68578.6	CRB&MSDIAL
315.09	7.88	HN	187974	2646.52	71.0267	0.00238325	69239.8	CRB
315.108	11.42	HP	230270	4435.48	51.9155	0.00241445	84572.9	CRB&MSDIAL
316.116	11.61	HP	269204	2616.8	102.875	0.00171995	105188	CRB&MSDIAL
316.126	11.22	HP	302556	2015.98	150.079	0.00174536	118436	CRB&MSDIAL
316.137	12.56	HP	140029	1264.54	110.735	0.00242159	51871.9	CRB
316.139	12.33	HP	139301	1130	123.275	0.00239796	51743.6	CRB
317.095	16.04	HP	285311	2785.41	102.43	0.00276033	104067	CRB&MSDIAL
317.106	15.88	HP	320321	4139.57	77.3802	0.00268414	116906	CRB&MSDIAL
317.283	25.89	RP	164382	10858	15.1394	0.00208561	58801.6	CRB&MSDIAL
318.124	18.95	HP	159890	48.7	3283.16	0.00341353	55839.1	CRB
318.133	18.37	HP	424672	71.439	5944.54	0.0029214	153069	CRB
319.066	10.82	HP	1.00407e+06	5817.48	172.595	0.00169501	394382	CRB&MSDIAL
319.067	11.42	HP	920423	3426.59	268.612	0.00170186	362050	CRB&MSDIAL
319.077	10.45	HP	671044	3216	208.658	0.00266778	244818	CRB&MSDIAL
320.069	11.42	HP	143367	362.652	395.33	0.00169363	56504.7	CRB
321.075	11.62	HP	1.06058e+06	1106.62	958.397	0.00146821	427461	CRB&MSDIAL
321.079	11.2	HP	1.1246e+06	1160.19	969.32	0.00146964	453202	CRB&MSDIAL
321.08	12.44	HP	287532	231.435	1242.39	0.0016099	114422	CRB
321.086	11.2	HP	1.13934e+06	1149.87	990.844	0.00146791	459237	CRB&MSDIAL
322.089	11.2	HP	147631	163.809	901.244	0.00149441	59341.1	CRB&MSDIAL
324.167	3.05	HP	156579	1239.98	126.276	0.00251893	57505.9	CRB&MSDIAL
324.215	21.52	RP	180327	74259.9	2.42832	0.000982402	46761.2	CRB
325.095	14.5	HP	199655	31496.4	6.339	0.00254012	62300.9	CRB&MSDIAL
325.095	14.87	HP	129928	41254.8	3.14941	0.0166311	16862.5	CRB&MSDIAL
325.104	12.61	HP	413782	3765.29	109.894	0.0030181	146835	CRB&MSDIAL
325.105	14.85	HP	496896	141894	3.50188	0.0108686	85817.7	CRB&MSDIAL
325.109	11	HP	156383	3172.45	49.2941	0.0049548	49043.1	CRB&MSDIAL
325.11	14.51	HP	686147	116756	5.87677	0.00175038	225366	CRB&MSDIAL
325.113	8.63	HP	769160	1800.49	427.195	0.00244039	285760	CRB
325.115	14.84	HP	593256	156387	3.79351	0.00795241	120110	CRB&MSDIAL
325.115	9.69	HP	479578	4795.82	99.999	0.00363311	163582	CRB&MSDIAL
325.116	11.54	HP	146855	3721.03	39.4663	0.00436256	47284.7	CRB&MSDIAL
325.133	8.56	HP	224675	3384.65	66.3805	0.00552723	68821.9	CRB
325.142	13.82	HP	267930	7969.54	33.6193	0.00327124	91539.9	CRB&MSDIAL
326.102	13.83	HP	311382	6381.56	48.794	0.00318366	108020	CRB&MSDIAL
326.124	4.65	HP	201323	1304.61	154.316	0.00170132	79143.7	CRB&MSDIAL
326.125	13.83	HP	601374	12087.6	49.7514	0.00312621	209503	CRB&MSDIAL
326.142	6.71	RP	553708	276.686	2001.22	0.00586125	169713	CRB
326.144	15.66	HP	228178	2441.51	93.4578	0.00201219	86992.3	CRB&MSDIAL
326.146	4.8	HP	3.6948e+06	6466.05	571.416	0.00235751	1.38227e+06	CRB&MSDIAL
326.149	7.11	RP	982379	274.471	3579.18	0.00695658	285889	CRB
326.156	15.78	HP	181850	1642.88	110.69	0.00263405	66304.1	CRB&MSDIAL
327.12	13.82	HP	136189	4516.95	30.1506	0.00166539	52461.7	CRB&MSDIAL
327.149	4.8	HP	617083	1425.79	432.801	0.00238132	230305	CRB&MSDIAL
328.121	7.39	HP	415653	1163.66	357.194	0.00210206	158361	CRB&MSDIAL
328.127	12.03	HP	174347	11072.4	15.7461	0.00339875	57327.2	CRB&MSDIAL
328.137	12.02	HP	227151	7390.54	30.7354	0.00293002	79604.9	CRB&MSDIAL
331.098	7.11	RP	400381	73.641	5436.93	0.00371779	137382	CRB
331.106	4.83	HP	498904	963.732	517.679	0.00268961	182471	CRB&MSDIAL
331.139	2.14	HP	348627	638.59	545.933	0.00397388	117592	CRB&MSDIAL
332.134	7.32	HP	155636	11274.6	13.804	0.00369933	49737.9	CRB&MSDIAL
333.027	7.16	HN	165085	4159.6	39.6877	0.00290901	57993.9	CRB
333.062	18.07	HN	677599	7975.15	84.9638	0.0036078	231077	CRB&MSDIAL
333.079	7.39	HP	220231	73.2308	3007.36	0.00381511	75108.6	CRB&MSDIAL
333.08	18.04	HN	155865	1980.71	78.6915	0.00332208	54008.3	CRB&MSDIAL
335.036	9.77	HP	1745064	672.25	2595.86	0.00214205	664286	CRB&MSDIAL
335.036	11.42	HP	156209	118.093	1322.77	0.0023401	58577	CRB
335.038	8.57	HP	285048	122.906	2319.23	0.00929961	74809.7	CRB
335.044	11.62	HP	145035	229.535	631.864	0.002304	54495	CRB
335.053	7.36	HN	262800	2167.81	121.228	0.00254479	96411	CRB
335.056	8.53	HP	132045	137.179	962.574	0.00390271	44764.2	CRB
335.074	18.08	HP	397339	4473.32	88.824	0.00361197	135537	CRB&MSDIAL
335.076	7.35	HN	168706	784.568	215.031	0.00173174	66256.7	CRB
335.099	6.84	HN	161626	4141.44	39.0265	0.000101011	82810.9	CRB&MSDIAL
335.107	6.38	HN	129340	3206.49	40.337	7.78045e-05	67438.2	CRB&MSDIAL
336.046	9.69	HP	199080	34.7907	5722.21	0.00242335	74219.2	CRB
336.163	4.09	RP	137672	3936.81	34.9704	7.33497e-06	80469.9	CRB&MSDIAL
336.167	6.8	HP	363971	6256.36	58.1762	7.02434e-06	215306	CRB&MSDIAL
337.04	9.83	HP	193889	21.7907	8897.78	0.0024159	72329.6	CRB
337.115	7.61	HN	169595	532.524	318.475	0.00250443	62727.1	CRB&MSDIAL
337.162	14.8	HP	185547	228.595	811.682	0.00275082	67531.2	CRB
337.164	15.41	HP	242633	252	962.83	0.00274892	88337.4	CRB
337.172	18.26	HP	139981	723.804	193.396	0.00131058	57179.8	CRB
337.176	18.08	HP	142673	737.348	193.494	0.00130114	58339.5	CRB
338.334	4.55	HP	438400	105258	4.16499	3.72199e-06	210846	CRB&MSDIAL
339.345	4.47	HP	151945	40183	3.78133	4.92108e-06	69840.2	CRB&MSDIAL
341.09	13.82	HN	1.78814e+06	47572.6	37.5876	0.00355052	603581	CRB&MSDIAL
341.093	12.03	HN	218924	4698.77	46.5916	0.00359777	73971.8	CRB&MSDIAL
341.095	14.85	HN	1.04948e+06	295489	3.55166	0.00905474	198013	CRB&MSDIAL
341.104	14.57	HN	1.93199e+06	723458	2.6705	0.0441986	32763.2	CRB&MSDIAL
341.106	11.05	HN	398656	3625.31	109.965	0.00278892	143563	CRB&MSDIAL
341.136	13.83	HN	538824	33459.9	16.1036	0.00367906	173850	CRB&MSDIAL
342.104	13.79	HN	1.36604e+06	32647.3	41.8423	0.0035323	462312	CRB&MSDIAL
342.105	14.85	HN	233822	79927.9	2.92541	0.0333427	12727.1	CRB
342.136	6.37	HP	125696	6183.86	20.3264	1.12455e-08	84843.8	CRB
342.137	17.1	HP	355959	36102.9	9.85957	3.49037e-08	223597	CRB&MSDIAL
342.138	13.83	HN	137354	6797.07	20.2079	0.00345761	45424.5	CRB&MSDIAL
342.158	17.1	HP	159405	11957.1	13.3314	1.54768e-07	100099	CRB&MSDIAL
343.104	13.36	HP	231943	6918.76	33.5238	0.00286279	81355.1	CRB&MSDIAL
343.104	14.58	HN	138206	23938.2	5.77347	0.0020388	43988.6	CRB&MSDIAL
343.115	13.79	HP	2.18892e+06	40731.9	53.7397	0.00305196	767543	CRB&MSDIAL
343.116	14.88	HN	354937	35674.3	9.94936	0.00146427	129901	CRB&MSDIAL
343.122	13.82	HP	2.60067e+06	47486.1	54.767	0.00304594	912618	CRB&MSDIAL
343.125	14.61	HN	387716	38197.2	10.1504	0.00157816	140426	CRB&MSDIAL
343.126	15.7	HP	166849	6347.07	26.2875	0.00377679	54745.4	CRB
343.126	15.47	HN	357842	14926.4	23.9737	0.000534631	157356	CRB&MSDIAL
343.135	14.58	HN	270621	20425.3	13.2493	0.00111	105590	CRB&MSDIAL
343.148	13.82	HP	328876	9257.32	35.526	0.00316153	113363	CRB&MSDIAL
344.127	13.82	HP	371777	7746.98	47.99	0.00343446	127001	CRB&MSDIAL
344.137	7.24	HP	179519	15024.6	11.9484	0.00163047	65931	CRB&MSDIAL
344.143	13.86	HP	185798	4287.77	43.3321	0.00394293	61448.9	CRB&MSDIAL
345.128	13.8	HP	154511	1174.21	131.587	0.00310795	54720.6	CRB&MSDIAL
345.136	13.67	HP	199017	1360.3	146.303	0.00273497	72286.7	CRB&MSDIAL
346.081	6.39	HN	143590	293.643	488.997	0.00272681	52308	CRB&MSDIAL
346.146	6.77	HP	206339	3889.12	53.0555	0.00194696	78545.7	CRB&MSDIAL
346.15	7.02	HP	217492	5398.48	40.2876	0.00205948	81506	CRB&MSDIAL
349.007	17.13	HP	129290	277.152	466.493	0.00137963	52583.6	CRB
349.053	8.57	HP	569400	484.023	1176.39	0.00238867	212699	CRB&MSDIAL
349.148	2.2	HP	2.87594e+06	455.769	6310.09	0.00394811	973173	CRB&MSDIAL
350.072	6.87	HN	155906	877.744	177.621	0.00395373	52449.6	CRB&MSDIAL
350.077	6.39	HN	154274	1552.98	99.3409	0.00307501	54482	CRB&MSDIAL
351.074	6.5	HN	752324	3262.4	230.604	0.00275406	272900	CRB&MSDIAL
351.125	11.12	HP	156312	1092.21	143.115	0.00125224	64434.7	CRB&MSDIAL
351.132	7.35	HN	698733	2748.06	254.265	0.00600443	211895	CRB&MSDIAL
351.134	7.05	HN	674335	3373.19	199.91	0.00471421	217923	CRB&MSDIAL
352.194	10.43	RP	405785	161.622	2510.7	0.00190598	157399	CRB
354.175	7.11	RP	483307	472.829	1022.16	0.00250243	179389	CRB
354.185	4.84	HP	909969	3033.05	300.017	0.00494271	290910	CRB&MSDIAL
355.095	7.21	HP	148477	31368	4.73339	0.0401716	5516.33	CRB&MSDIAL
355.105	7.03	HP	179588	31744.5	5.65728	0.0237354	20750.7	CRB&MSDIAL
355.179	4.84	HP	145990	1060.41	137.672	0.00305344	51777.7	CRB&MSDIAL
358.076	11.2	HN	201666	9766.63	20.6485	0.00565018	59483	CRB&MSDIAL
358.082	11.37	HN	188974	11741.7	16.0943	0.00621904	53303.6	CRB&MSDIAL
359.114	10.94	HN	125720	3759.83	33.4375	0.00326741	42905.2	CRB&MSDIAL
359.114	8.55	HN	182368	972.714	187.483	0.00278309	65950.1	CRB
359.116	9.96	HN	143398	4506.24	31.8221	0.00228772	52168.8	CRB
359.119	11.28	HN	131941	3797.74	34.742	0.00324537	45145.7	CRB&MSDIAL
359.119	9.04	HN	199296	1161.21	171.627	0.00273707	72272.7	CRB
359.122	8.49	HN	132389	825.744	160.327	0.00252401	48685.7	CRB
359.124	12.84	HN	221695	1741.33	127.313	0.0019155	85280.9	CRB&MSDIAL
359.124	13.06	HN	221545	1718.33	128.93	0.00192839	85136.6	CRB&MSDIAL
359.124	13.76	HN	203879	4812.86	42.3614	0.00277793	72401.5	CRB&MSDIAL
359.124	9.58	HN	137958	3060.17	45.0816	0.0020294	51742.9	CRB
359.132	8.86	HN	143043	963.581	148.449	0.00242819	52958.4	CRB
360.143	11	HP	211961	1658.93	127.769	0.00240595	78520.9	CRB&MSDIAL
360.15	14.51	HP	2437573	720468	3.38332	0.0144434	357219	CRB&MSDIAL
360.155	14.84	HP	2583613	475592	5.43242	0.0019335	820869	CRB&MSDIAL
360.165	12.5	HP	685710	43557	15.7428	0.0014283	260682	CRB&MSDIAL
360.176	13.8	HP	975153	38243.9	25.4983	0.00324639	330451	CRB&MSDIAL
360.178	14.81	HP	306772	51540.2	5.95208	0.00110952	108000	CRB&MSDIAL
361.143	13.83	HP	1.3229e+06	26502.5	49.9161	0.00319654	458747	CRB&MSDIAL
361.153	14.84	HP	362660	69995.1	5.18122	0.00215023	111910	CRB&MSDIAL
361.153	14.51	HP	362791	107193	3.38447	0.0155403	50811.2	CRB&MSDIAL
361.167	13.83	HP	1055254	23667.7	44.5862	0.0031656	365788	CRB&MSDIAL
361.168	12.5	HP	130773	9756.74	13.4034	0.00201446	46476.9	CRB&MSDIAL
362.142	13.79	HP	252851	4777.07	52.9302	0.00310294	88332.5	CRB&MSDIAL
362.152	14.51	HP	152842	27765.4	5.50477	0.00303957	44573.6	CRB&MSDIAL
363.057	11.07	HN	282397	2388.74	118.22	0.00365772	96583.8	CRB&MSDIAL
363.059	10.78	HN	275385	2001.79	137.569	0.00342102	95713.3	CRB&MSDIAL
363.062	11.42	HN	246575	1224.39	201.386	0.00206781	94005.5	CRB&MSDIAL
363.063	9.72	HP	126248	11503.5	10.9747	0.00545362	35724.8	CRB&MSDIAL
363.065	11.95	HN	128955	73.7568	1748.38	0.00487473	41493	CRB
363.076	5.51	HN	395182	1625.68	243.087	0.00284055	142679	CRB&MSDIAL
365.069	11.18	HN	147764	1360.51	108.609	0.00136274	59841.5	CRB&MSDIAL
365.094	14.79	HP	856566	324175	2.6423	0.0302022	54082.7	CRB
365.106	13.85	HP	2.16842e+06	466229	4.65099	0.00280007	626337	CRB&MSDIAL
365.127	11.72	HP	185539	3850.88	48.1811	0.00291	65550.7	CRB&MSDIAL
365.136	14.55	HP	216989	42911.3	5.0567	0.00337285	61514.6	CRB
365.137	10.86	HP	200459	1551.37	129.214	0.00235759	74543.8	CRB&MSDIAL
366.094	14.47	HP	200451	49726.2	4.0311	0.00269809	55499.3	CRB
366.095	14.68	HP	134111	45091.9	2.97417	0.00944267	23111.5	CRB
366.104	11.01	HP	387940	1332.7	291.093	0.00242102	144182	CRB&MSDIAL
366.107	13.85	HP	310446	63877.3	4.86003	0.00207635	95898.3	CRB&MSDIAL
367.095	8.6	HN	152049	33692	4.51292	9.0605e-05	63005.4	CRB
367.104	9.76	HN	421409	132967	3.16927	0.000810851	128208	CRB&MSDIAL
367.104	11.26	HN	446914	205941	2.17011	0.0138541	52092.6	CRB&MSDIAL
367.105	15.67	HP	136910	12142	11.2757	0.000146935	64178.7	CRB&MSDIAL
367.108	9.99	HN	509362	145092	3.51062	0.000295403	180668	CRB&MSDIAL
367.11	13.85	HP	192645	19003.6	10.1373	0.000263016	86617.1	CRB&MSDIAL
367.111	8.6	HN	160496	48316.1	3.32179	0.000483335	52206.2	CRB
367.119	15.45	HP	210409	27593.3	7.62536	1.28452e-05	107365	CRB&MSDIAL
367.126	13.7	HP	244100	11633	20.9834	0.00013169	121859	CRB&MSDIAL
367.13	14.61	HP	388429	28061.9	13.8419	8.74358e-05	192553	CRB
367.14	14.47	HP	145509	11179.9	13.0153	0.000181665	68110.5	CRB
369.069	18.07	HN	184405	206.535	892.852	0.00216814	70074.6	CRB&MSDIAL
370.104	4.76	HN	200092	622.462	321.453	0.00395701	67472.3	CRB&MSDIAL
370.137	5.98	HN	129007	3092.52	41.7158	0.00341887	43865.2	CRB&MSDIAL
370.176	7.37	HP	265497	4138.5	64.153	0.0019173	101661	CRB
371.099	10.88	HN	352513	3433.83	102.659	0.00290419	125842	CRB&MSDIAL
371.104	10.26	HN	1.09647e+06	2857.66	383.697	0.00313941	388459	CRB&MSDIAL
371.105	9.35	HN	1.66328e+06	10964	151.704	0.00219703	626428	CRB&MSDIAL
371.122	9.98	HN	1.76795e+06	6427.4	275.065	0.0024673	654643	CRB&MSDIAL
371.124	9.72	HN	1736422	7095.23	244.731	0.00231774	650103	CRB&MSDIAL
371.126	11.35	HN	1.11455e+06	8407.47	132.566	0.00230117	416369	CRB&MSDIAL
371.137	10.66	HN	388395	7890.61	49.2225	0.000577085	172819	CRB&MSDIAL
371.147	9.77	HN	165489	428.044	386.616	0.00179846	64663.5	CRB&MSDIAL
372.063	16.38	RP	338012	105581	3.20145	0.000338	114162	CRB
372.065	16.84	RP	207783	58706	3.53938	0.000440696	70938.1	CRB
372.068	16.52	RP	343225	96360.2	3.5619	0.000255327	123710	CRB
372.115	9.59	HN	186788	799.442	233.649	0.00233918	69801.9	CRB&MSDIAL
372.125	9.72	HN	253691	934.273	271.538	0.00208045	96741.6	CRB&MSDIAL
372.131	7.84	HN	976991	1003.96	973.142	0.0018741	379783	CRB
372.142	8.07	HN	166886	492.333	338.97	0.00176378	65390.6	CRB
373.13	10.02	HN	136779	230.727	592.816	0.00215753	51933.7	CRB
373.141	10.7	HN	580190	644.915	899.638	0.00148577	233412	CRB&MSDIAL
374.059	16.69	RP	285338	64439.4	4.42801	5.31246e-05	123729	CRB
374.061	16.41	RP	330673	103118	3.20675	0.000337802	111515	CRB
377.072	14.5	HN	290155	80074.1	3.62358	0.00660493	62301	CRB&MSDIAL
377.09	13.87	HN	473575	67990	6.96536	0.00317441	145197	CRB&MSDIAL
379.047	10.04	HN	132079	1426.26	92.6055	0.016345	25770.1	CRB
379.083	13.87	HN	182378	32481	5.61491	0.00428729	49870.4	CRB&MSDIAL
380.841	9.06	HN	538032	69475.7	7.74416	0.00568356	144990	CRB&MSDIAL
381.078	9.2	HP	371049	719.905	515.414	0.00268475	135592	CRB
381.079	11.01	HP	180124	109.326	1647.6	0.00242134	67133.7	CRB
381.085	14.31	HP	192618	11971.6	16.0896	0.00865919	49193.4	CRB
381.095	9.04	HP	165779	741.023	223.716	0.00213459	62886.6	CRB&MSDIAL
382.847	9	HN	158985	19595.8	8.1132	0.00520567	44291.1	CRB&MSDIAL
383.104	11.32	HP	176545	8689.12	20.318	0.00345183	58423.2	CRB&MSDIAL
383.104	10.92	HP	176586	9749.12	18.1131	0.00327055	58681	CRB&MSDIAL
383.113	7.84	HN	849933	1426.13	595.971	0.00166092	336295	CRB
383.115	8.64	HN	1.65661e+06	18951.9	87.4116	0.0010017	696627	CRB&MSDIAL
383.12	8.64	HN	1.83024e+06	18911.4	96.7796	0.00100048	770620	CRB&MSDIAL
383.126	10.9	HP	213761	11475	18.6284	0.0032522	71319.6	CRB&MSDIAL
383.145	8.64	HN	210375	917.957	229.178	0.000774116	92059.9	CRB&MSDIAL
384.111	7.86	HN	141792	3923.23	36.1416	0.00246397	51249.7	CRB
384.122	8.25	HN	282401	3583.22	78.812	0.00120145	115886	CRB&MSDIAL
384.125	8.65	HN	283026	881.783	320.97	0.000990185	120320	CRB&MSDIAL
384.187	2.1	HP	2.0046e+06	723.95	2768.97	0.0034942	696452	CRB&MSDIAL
384.345	4.54	HP	266781	22452.2	11.8822	0.00266995	90585	CRB
385.889	13.85	HN	198237	3887.43	50.9945	0.00265184	71329	CRB&MSDIAL
385.905	13.83	HN	137394	2438.43	56.3453	0.00328664	47533.3	CRB&MSDIAL
386.94	19.58	HN	153267	1670.38	91.7559	0.00383816	51579.3	CRB&MSDIAL
387.094	15.4	HN	425894	56552.5	7.53095	0.000402956	174747	CRB&MSDIAL
387.094	14.55	HN	872174	174461	4.99923	0.000978124	299746	CRB&MSDIAL
387.114	11.01	HN	874223	9684.6	90.2694	0.00243997	321959	CRB&MSDIAL
387.119	13.85	HN	2.19332e+07	967594	22.6678	0.00340026	7.33039e+06	CRB&MSDIAL
387.135	13.82	HN	2.51967e+06	237263	10.6198	0.00405425	768642	CRB&MSDIAL
387.136	11.73	HN	164677	2408.15	68.3835	0.00305133	57980.9	CRB&MSDIAL
387.942	13.85	HN	247233	908.609	272.101	0.00174269	96888.5	CRB&MSDIAL
387.967	13.87	HN	192645	494.205	389.809	0.00218629	72911.4	CRB&MSDIAL
388.117	11.01	HN	133286	1314.11	101.427	0.00161394	52651.7	CRB&MSDIAL
388.12	13.85	HN	4.68501e+06	169133	27.7001	0.00315782	1.6021e+06	CRB&MSDIAL
388.147	13.83	HN	342443	18298.9	18.7139	0.00403895	109112	CRB&MSDIAL
389.114	14.57	HN	653173	59290.3	11.0165	0.00168736	236131	CRB&MSDIAL
389.115	13.8	HN	1761033	38484	45.7601	0.00315673	611919	CRB&MSDIAL
389.122	13.85	HN	2.11297e+06	44055.7	47.9612	0.00291627	747047	CRB&MSDIAL
389.13	14.57	HN	1.02198e+06	68983.4	14.8148	0.00187176	372626	CRB&MSDIAL
389.142	2.22	HP	277113	537.872	515.202	0.00398048	93422.9	CRB
389.146	15.47	HN	166266	10890.5	15.2671	0.000258162	76304.3	CRB&MSDIAL
389.15	13.85	HN	302696	4487.1	67.4591	0.00258741	110382	CRB&MSDIAL
390.121	13.83	HN	259380	4023.93	64.4596	0.00295396	91965.2	CRB&MSDIAL
390.122	14.87	HN	134666	7167.56	18.7883	0.00156351	51298.5	CRB&MSDIAL
390.125	14.57	HN	145684	8380.79	17.3831	0.0013918	56142.4	CRB&MSDIAL
390.128	13.85	HN	282084	4239.18	66.5422	0.00275138	101494	CRB&MSDIAL
390.135	14.88	HN	152569	7264.6	21.0017	0.00166196	57840.5	CRB&MSDIAL
390.136	14.57	HN	149943	7642.63	19.6193	0.00166603	56556.1	CRB&MSDIAL
390.138	15.02	HN	128328	6425.47	19.9717	0.00138488	49821.8	CRB&MSDIAL
391.067	15.64	HN	466397	95.5333	4882.03	0.00190556	180952	CRB
391.07	16.82	HN	201214	125.171	1607.52	0.00304853	71865.4	CRB
391.09	15.94	HN	203506	129.87	1567	0.00169569	80343.3	CRB
391.102	10.15	HP	199655	32537.9	6.13607	5.63487e-06	103408	CRB&MSDIAL
392.987	9.04	HN	235028	22801.5	10.3076	0.0019883	82148.3	CRB&MSDIAL
400.216	7.59	HP	407516	1313.12	310.341	0.00306645	144993	CRB&MSDIAL
400.218	6.79	RP	199978	1766.74	113.19	0.00382407	67584.5	CRB&MSDIAL
400.218	7.09	RP	201399	1751.97	114.956	0.00395202	67552.4	CRB&MSDIAL
404.084	14.3	HN	246857	71319.4	3.46128	0.00194248	68927.9	CRB&MSDIAL
404.084	15	HN	129586	39019.6	3.32104	0.0379886	5303.69	CRB&MSDIAL
404.108	13.85	HN	718799	133102	5.40035	0.00520807	186083	CRB&MSDIAL
407.116	10.83	HP	173991	5430.15	32.0417	0.00335181	59045.7	CRB&MSDIAL
412.221	7.93	RP	624695	827.659	754.774	0.00309944	222195	CRB
412.221	2.25	HP	999129	356.919	2799.32	0.00504855	318547	CRB&MSDIAL
413.147	6.12	HP	128474	7676.09	16.7369	0.00952174	31254	CRB&MSDIAL
414.371	25.6	RP	125179	2752.62	45.4761	0.00388288	41711.6	CRB
414.371	25.32	RP	147559	2922.38	50.4928	0.00351841	50192.1	CRB
420.186	8.82	HP	527101	31199.4	16.8946	0.00359096	170699	CRB&MSDIAL
420.187	9.05	HP	535894	32906.8	16.2852	0.0033128	176035	CRB&MSDIAL
420.206	8.82	HP	164968	11949.6	13.8053	0.00372172	52191.1	CRB&MSDIAL
420.207	9.06	HP	164659	9858.3	16.7026	0.00382439	52526.6	CRB&MSDIAL
421.075	8.71	HN	351443	3693.66	95.1477	0.00144782	140597	CRB
421.079	9.17	HN	183109	3096.47	59.1347	0.00144968	72765.8	CRB
423.121	6.32	HN	131079	618.953	211.775	0.00232074	49032	CRB
427.181	6.83	RN	261547	1132.28	230.992	0.00346932	90650.8	CRB&MSDIAL
427.182	7.59	HN	548399	1853.76	295.83	0.00169287	215968	CRB&MSDIAL
427.187	7.13	RN	270435	1178.9	229.396	0.00347327	93705	CRB&MSDIAL
427.19	7.01	HN	293350	1431.63	204.906	0.00175796	114662	CRB&MSDIAL
428.173	17.16	HP	171440	1218.55	140.692	6.3603e-06	103136	CRB
428.174	17.1	HP	192512	1260.26	152.756	9.23458e-06	114194	CRB
428.186	16.49	HP	344895	1143.41	301.636	5.41399e-05	188790	CRB
428.188	16.99	HP	204915	1778.1	115.244	3.38462e-05	114288	CRB
429.372	25.06	RP	212933	31630.6	6.73188	0.000932075	78081.6	CRB&MSDIAL
429.394	6.27	HP	126295	29191.6	4.32641	0.00210423	37679.2	CRB
429.401	7.26	HP	584480	269746	2.16678	0.00139921	132515	CRB
429.404	10.47	HP	234869	83690.8	2.80639	0.00102581	66665.3	CRB&MSDIAL
430.41	8.46	HP	151000	35323.3	4.27481	8.7357e-07	77638.2	CRB
430.416	7.35	HP	176731	74635.1	2.36793	0.00124993	43569.9	CRB
431.171	7.77	HN	203274	310.605	654.446	0.00447691	66705.6	CRB&MSDIAL
432.171	12.84	HP	618769	4396.51	140.741	0.0010679	260949	CRB&MSDIAL
432.176	12.4	HP	624926	4008.05	155.918	0.00116413	261037	CRB&MSDIAL
432.392	20.79	RP	153010	1354.8	112.939	0.00362635	52273.3	CRB&MSDIAL
434.201	7.31	RP	128082	3097.47	41.3507	0.0026506	45822.3	CRB&MSDIAL
434.205	7.81	HP	1281280	4146.88	308.975	0.0030306	456977	CRB&MSDIAL
434.207	8.12	HP	1.26331e+06	2507.51	503.809	0.00185464	491454	CRB&MSDIAL
434.208	7.55	HP	1.25996e+06	2656.49	474.296	0.00648602	373788	CRB&MSDIAL
435.146	4.25	HP	128663	323.825	397.323	0.00348224	44638.5	CRB
435.196	7.77	HP	201249	2958.24	68.03	0.0043955	65563.7	CRB&MSDIAL
435.205	7.56	HP	242245	1874.86	129.207	0.00593145	73450.1	CRB&MSDIAL
439.083	13.83	HN	238936	816.667	292.575	0.0027257	86928.5	CRB
439.09	14.92	HN	1.63265e+06	6330.47	257.904	0.00179311	637428	CRB&MSDIAL
439.096	14.59	HN	894325	4325.89	206.738	0.00171408	351358	CRB&MSDIAL
439.116	14.81	HN	131481	1409.51	93.2811	0.00175832	51141.8	CRB&MSDIAL
440.087	14.81	HN	176845	618.283	286.026	0.0016347	70019	CRB&MSDIAL
440.091	14.55	HN	179515	368.378	487.312	0.00182972	69985.3	CRB&MSDIAL
440.096	14.92	HN	194730	513.304	379.366	0.00166695	76931.8	CRB&MSDIAL
441.085	15.03	HN	346338	561.511	616.796	0.00189662	134286	CRB&MSDIAL
441.087	14.45	HN	659540	608.244	1084.33	0.0018979	255874	CRB&MSDIAL
441.089	14.72	HN	768433	633.667	1212.68	0.00189628	298192	CRB&MSDIAL
441.1	15.34	HN	210220	250.356	839.687	0.00182889	82032.9	CRB&MSDIAL
441.118	9.04	HP	308801	22219.2	13.8979	0.00316018	101655	CRB&MSDIAL
441.121	14.89	HN	224755	1161	193.587	0.00220858	84690.2	CRB&MSDIAL
441.125	14.51	HN	148570	1191.61	124.68	0.00226672	55564.4	CRB&MSDIAL
441.126	8.83	HP	270029	18752.9	14.3993	0.0031503	89190.1	CRB&MSDIAL
441.191	7.41	HN	184539	2626.29	70.2663	0.00620018	54846.4	CRB&MSDIAL
441.196	7.77	HN	192846	2249.6	85.7248	0.00655961	56460.6	CRB&MSDIAL
441.2	7.31	RN	149735	77.6591	1928.1	0.00210887	57146.4	CRB&MSDIAL
441.208	7.46	HN	142804	1070.08	133.451	0.00596737	43165.2	CRB&MSDIAL
442.143	6	HP	156727	731.923	214.131	0.00202051	60375.8	CRB
442.15	6.26	HP	207380	763.923	271.467	0.00275643	75547.2	CRB
442.15	6.37	HP	208777	739.15	282.456	0.00242194	77863.7	CRB
442.4	10.18	HP	211356	57549.7	3.67259	8.96334e-06	95275.5	CRB&MSDIAL
442.406	7.96	HP	385282	187061	2.05966	0.00209503	78451.6	CRB
446.128	13.8	HN	146985	234.78	626.053	0.00309796	52271.3	CRB&MSDIAL
446.136	14.55	HN	371555	503.22	738.356	0.00305973	132506	CRB&MSDIAL
446.147	13.82	HN	704295	205.045	3434.82	0.00214774	268001	CRB&MSDIAL
446.154	14.09	HN	717822	460.227	1559.71	0.00215138	272973	CRB&MSDIAL
447.138	9.49	HN	139302	11900.8	11.7053	0.00403963	42587	CRB&MSDIAL
447.148	9.04	HN	263392	14655.4	17.9723	0.00399293	83647	CRB&MSDIAL
447.156	8.85	HN	276660	18741.8	14.7617	0.00366654	88269.1	CRB&MSDIAL
447.159	14.09	HN	126646	244.667	517.626	0.00273181	46124	CRB
448.166	14.08	HP	665413	768.711	865.621	0.00191597	257687	CRB&MSDIAL
448.19	14.08	HP	139283	230.364	604.624	0.00214167	52954.7	CRB&MSDIAL
451.133	8.15	HN	217846	617.167	352.978	0.00224211	82246.7	CRB&MSDIAL
451.139	7.84	HN	225344	583.775	386.011	0.00293611	81045.7	CRB&MSDIAL
452.141	14.1	HN	151831	2213.94	68.5796	0.00552456	46606.1	CRB
452.142	14.61	HN	191603	1694.41	113.079	0.00683103	55614.5	CRB
452.146	14.35	HN	186286	2102.8	88.5895	0.0062123	55497.5	CRB
455.094	14.59	HN	159254	45656.9	3.48807	0.0109941	27726.3	CRB
455.103	11.01	HN	173740	1858.46	93.4859	0.00301489	61567.6	CRB&MSDIAL
455.107	13.8	HN	132319	45710.4	2.89473	0.0115912	20612.2	CRB&MSDIAL
455.128	8.78	HP	155010	2182.59	71.0209	0.00355284	53136.7	CRB&MSDIAL
455.129	8.63	HP	155872	2088.26	74.6418	0.00310247	54975.7	CRB&MSDIAL
456.132	17.52	HN	243642	95.4318	2553.05	0.00214157	92749.3	CRB
456.135	17.39	HN	206734	74.1818	2786.86	0.00213775	78726.2	CRB
456.141	18.6	HN	146309	355.444	411.622	0.00141278	59345	CRB
457.104	15.11	HN	1.8435e+06	6455.6	285.566	0.00269079	672319	CRB&MSDIAL
457.105	14.83	HN	2.50906e+06	7128.17	351.992	0.00265836	917807	CRB
457.105	13.87	HN	1.33491e+06	3416.08	390.772	0.00541612	417105	CRB&MSDIAL
457.126	13.64	HN	1.95604e+06	2934.72	666.518	0.00377902	667780	CRB&MSDIAL
457.129	15.41	HN	1.09213e+06	3880.46	281.442	0.00295366	391442	CRB&MSDIAL
457.135	13.93	HN	969812	1344	721.586	0.00538387	303894	CRB&MSDIAL
457.141	14.92	HN	777715	2044.98	380.305	0.00302176	277713	CRB
457.15	14.64	HN	285599	855.275	333.927	0.00344862	99250.4	CRB
458.11	13.78	HN	297096	308.538	962.913	0.00372996	101778	CRB&MSDIAL
458.113	14.54	HN	621875	592.25	1050.02	0.00341384	217035	CRB
458.114	13.61	HN	341933	362.585	943.041	0.00298537	122596	CRB&MSDIAL
458.124	15.68	HN	151474	306.071	494.899	0.00260014	55690.8	CRB
458.125	13.91	HN	406497	435.105	934.25	0.00425216	135178	CRB&MSDIAL
458.125	13.64	HN	405889	392.55	1033.98	0.00337241	142031	CRB&MSDIAL
458.125	14.83	HN	726468	1052.9	689.966	0.00270086	265294	CRB
458.126	13.25	HN	429509	126.049	3407.48	0.0030516	153421	CRB&MSDIAL
458.145	18.37	HP	178870	209.674	853.088	0.00145538	72250.3	CRB
458.146	17.55	HP	129578	110.326	1174.5	0.00225255	48921	CRB
458.147	17.05	HP	154832	89.8222	1723.76	0.00180716	60573.8	CRB
458.185	6.42	HP	161908	1390.85	116.409	0.00279083	58397.8	CRB
458.768	8.95	HP	177467	25867.2	6.86068	0.00580568	46480.4	CRB&MSDIAL
459.123	15.11	HN	252252	748.047	337.214	0.00236762	94181.8	CRB
459.133	12.44	HN	134784	5070.81	26.5803	0.00013202	67233.2	CRB&MSDIAL
459.135	14.85	HN	196853	1595.59	123.373	0.0020777	74750.9	CRB
459.139	7.2	HN	126942	1093.21	116.119	0.0025627	46437.6	CRB
460.158	12.86	HN	221986	385.143	576.374	0.00213568	84625.5	CRB
460.17	13.16	HN	231209	146.978	1573.09	0.00185146	90092.5	CRB
461.165	8.15	HN	146565	1456.27	100.644	0.00112611	60977.9	CRB&MSDIAL
461.165	7.82	HN	146398	1687.76	86.7411	0.00173978	57258.4	CRB&MSDIAL
461.168	7.55	HN	137945	598.054	230.657	0.00489514	44169.5	CRB&MSDIAL
462.184	13.15	HP	305212	288.116	1059.34	0.00242475	113687	CRB
464.808	9.05	HN	333119	44946.3	7.41148	0.00606319	87343.3	CRB&MSDIAL
470.174	4.06	HP	173641	168.513	1030.43	0.00392557	58788.8	CRB
470.175	4.54	HP	180231	530.475	339.754	0.00349661	62445.9	CRB
470.189	4.16	HP	261374	547.537	477.364	0.0031011	92884.8	CRB
473.16	13.87	HN	1984862	3001.64	661.258	0.00192471	767798	CRB&MSDIAL
473.169	14.31	HN	1.84197e+06	4510.44	408.379	0.00188788	714143	CRB&MSDIAL
473.185	14.05	HN	398831	804.022	496.044	0.00191074	154388	CRB&MSDIAL
474.134	14.25	HN	5032737	1081.18	4654.87	0.00189569	1.95425e+06	CRB&MSDIAL
474.142	14.88	HN	140047	858.205	163.186	0.00184538	54358.4	CRB&MSDIAL
474.147	13.87	HN	6.42963e+06	1369.2	4695.9	0.00190218	2.49527e+06	CRB&MSDIAL
474.17	14.3	HN	598341	1491.8	401.086	0.00168977	235915	CRB&MSDIAL
474.177	13.89	HN	240293	338.182	710.543	0.00217291	91148.7	CRB&MSDIAL
475.125	9.7	HN	868035	947.114	916.506	0.00215966	329725	CRB&MSDIAL
475.125	11.76	HN	583495	758.955	768.814	0.00211093	222479	CRB&MSDIAL
475.126	9.98	HN	928090	1417.07	654.937	0.00216276	352294	CRB&MSDIAL
475.128	11.39	HN	565520	645.159	876.56	0.00210294	215802	CRB&MSDIAL
475.13	11.07	HN	516398	697.205	740.669	0.00217081	195926	CRB&MSDIAL
475.131	14.53	HN	125440	1537.53	81.5854	0.00472306	40282.3	CRB&MSDIAL
475.134	13.89	HN	972110	1832.05	530.614	0.00244513	361195	CRB&MSDIAL
475.149	11.39	HN	178017	491.81	361.963	0.00270742	64892.8	CRB&MSDIAL
475.152	13.85	HN	1.38866e+06	849.341	1634.98	0.00215792	527811	CRB&MSDIAL
475.156	10.19	HN	143154	1394.58	102.651	0.00204963	54338.9	CRB&MSDIAL
475.167	14.89	HN	186682	422.976	441.353	0.00275376	67859.8	CRB&MSDIAL
475.169	14.79	HP	263908	468.409	563.413	0.00216229	100156	CRB
475.172	14.65	HP	493498	663.4	743.892	0.0019164	191068	CRB&MSDIAL
475.177	14.27	HP	535717	600.455	892.185	0.00215384	203583	CRB&MSDIAL
475.188	14.79	HP	243920	472.311	516.438	0.0019096	94438.4	CRB
476.135	9.72	HN	138939	178.773	777.183	0.0020738	53139.4	CRB
476.135	14.27	HN	210962	393	536.799	0.00275344	76718.5	CRB&MSDIAL
476.136	14.7	HP	142290	673.206	211.362	4.57926e-05	79463.4	CRB
476.138	10.19	HN	161951	235.378	688.049	0.00187483	62924.1	CRB
476.14	13.21	HP	205023	257.368	796.613	0.00326516	72416.2	CRB&MSDIAL
476.144	13.93	HP	1.46266e+06	1963.74	744.834	0.00261457	537554	CRB&MSDIAL
476.144	13.63	HP	1.46053e+06	1537.52	949.921	0.00207615	558621	CRB&MSDIAL
476.145	15.24	HP	535374	849.952	629.887	0.00190877	208070	CRB
476.147	13.87	HN	486516	218.386	2227.77	0.00215269	185027	CRB&MSDIAL
476.15	14.32	HN	257753	368.318	699.81	0.00215605	97903.5	CRB&MSDIAL
476.154	13.9	HP	3126485	2966.45	1053.95	0.00266401	1.14536e+06	CRB&MSDIAL
476.155	15.11	HP	1.43946e+06	1371.95	1049.21	0.00214429	548154	CRB
476.156	3.25	RP	261643	121.286	2157.25	0.00263104	96127.5	CRB
476.159	3.59	RP	318455	87.0488	3658.35	0.00306597	113645	CRB
476.16	13.63	HP	3.4027e+06	1857.77	1831.6	0.00213959	1.29534e+06	CRB&MSDIAL
476.169	2.07	RP	262052	373.262	702.06	0.00269939	95709.8	CRB
476.175	14.88	HP	1.00372e+06	1639.17	612.334	0.00329579	352739	CRB
476.182	15.47	HP	188220	417.585	450.735	0.0029917	67376.9	CRB
476.184	13.86	HP	797688	757.714	1052.76	0.0027077	291305	CRB&MSDIAL
477.145	10.68	HN	1.97056e+06	1762.7	1117.92	0.00205164	755359	CRB&MSDIAL
477.152	14.88	HP	211505	570.886	370.485	0.00120445	87831.1	CRB
477.158	14.47	HP	153064	673.733	227.188	0.00119195	63475.1	CRB
477.161	13.94	HP	605324	532.698	1136.34	0.0023764	226326	CRB&MSDIAL
477.164	15.02	HP	327337	297.442	1100.51	0.00224524	123648	CRB
477.167	10.34	HN	390030	1580.38	246.795	0.00240839	146148	CRB&MSDIAL
477.168	13.63	HP	674107	242.045	2785.04	0.00214075	256643	CRB&MSDIAL
477.168	15.24	HP	259241	228.932	1132.4	0.00210348	98947.5	CRB
477.176	14.23	HP	481425	533.545	902.312	0.00208466	183995	CRB&MSDIAL
477.176	13.87	HP	477611	272.024	1755.77	0.00305247	170546	CRB&MSDIAL
477.177	8.6	HP	199528	1890.04	105.568	0.0016209	78551	CRB&MSDIAL
477.192	14.21	HP	133261	183.667	725.559	0.00272702	48576.8	CRB&MSDIAL
478.164	13.91	HP	191831	190.467	1007.17	0.00190941	74342.8	CRB
478.166	13.65	HP	195292	118.523	1647.72	0.0020973	74597.9	CRB
478.17	15.15	HP	133149	215.628	617.493	0.00241928	49583.1	CRB
478.176	14.24	HP	154762	340.643	454.323	0.00251738	57239.1	CRB
481.112	15.11	HP	337776	225.643	1496.95	0.00273143	123176	CRB
481.116	13.64	HP	290311	171.075	1696.98	0.00343426	101224	CRB&MSDIAL
481.116	13.93	HP	291781	368.3	792.237	0.00332862	102360	CRB&MSDIAL
481.117	14.76	HP	362996	491.769	738.142	0.00385094	123403	CRB
481.117	7.22	HN	245226	585.929	418.526	0.00276964	89029.2	CRB&MSDIAL
481.127	15.11	HP	317165	225.286	1407.83	0.00273496	115626	CRB
487.135	15.73	HN	154147	85.775	1797.11	0.0035085	53496.3	CRB
487.136	15.89	HN	128005	34.5854	3701.13	0.00309835	45580.8	CRB
487.142	16.09	HN	164165	15.3256	10711.8	0.00242571	61196.7	CRB
488.169	13.27	HN	204711	26.5581	7708.02	0.0024154	76368.3	CRB
498.178	4.96	HP	157677	441.425	357.2	0.00341002	54941.2	CRB
498.22	4.34	HP	127965	336.231	380.587	0.00392936	43242.8	CRB
499.114	5.58	HN	158799	1195.17	132.867	0.00244489	58738.5	CRB&MSDIAL
499.136	6.05	HN	612491	909.692	673.294	0.00333789	214973	CRB&MSDIAL
499.165	4.76	HN	151164	469.614	321.89	0.00212294	57475.9	CRB
499.168	4.78	HN	151430	309.465	489.329	0.00237918	56540.5	CRB
500.158	7.25	HP	165835	244.846	677.301	0.00380427	56529.3	CRB&MSDIAL
500.2	5.28	HP	359697	300.95	1195.21	0.00346909	125108	CRB
503.155	15.55	HN	198905	2082.56	95.51	0.00317914	69728.3	CRB
504.185	13.82	HP	150277	2179.9	68.9377	0.00370392	50803	CRB&MSDIAL
505.176	15.94	HP	147688	2126.85	69.4396	0.00357043	50348.1	CRB
507.114	5.63	HN	426247	1639.57	259.975	0.00218234	161168	CRB&MSDIAL
507.129	5.67	HN	417396	2905.89	143.638	0.00157446	165478	CRB&MSDIAL
509.154	5.71	HN	234443	212.952	1100.92	0.00272108	85536.6	CRB&MSDIAL
515.406	26.41	RP	154106	14579.9	10.5698	3.94303e-11	106512	CRB&MSDIAL
522.191	13.8	HP	244540	603.537	405.178	0.00310818	86828.7	CRB&MSDIAL
522.194	17.05	HP	1.32252e+06	455409	2.90402	0.0404844	39265.5	CRB&MSDIAL
522.235	17.25	HP	139200	48267.5	2.88394	0.0463925	1520.73	CRB&MSDIAL
527.142	15.54	HP	253297	6441.26	39.3241	0.00398787	83460.4	CRB&MSDIAL
527.145	17.05	HP	416970	73202.4	5.69612	0.00105073	148470	CRB&MSDIAL
527.154	17.05	HP	634972	115612	5.49227	0.00116448	221228	CRB&MSDIAL
527.167	4.91	HN	199840	169.317	1180.27	0.00308859	71165.9	CRB&MSDIAL
527.182	15.51	HP	130998	2788.87	46.9717	0.00362033	44265.9	CRB&MSDIAL
528.163	17.05	HP	140902	25435.8	5.53953	0.00124488	48731	CRB&MSDIAL
528.182	5.28	HP	262989	583.778	450.495	0.0018928	101942	CRB&MSDIAL
528.198	5.71	HP	380167	408.756	930.058	0.00307281	135496	CRB&MSDIAL
531.407	24.84	RP	197791	38543.7	5.1316	0.000338087	76684.4	CRB&MSDIAL
533.145	5.68	HP	154372	86.5366	1783.89	0.00305445	55116.5	CRB
533.151	6.12	HP	136147	233.659	582.675	0.00210374	51920.3	CRB
533.165	13.8	HN	138884	7393.57	18.7845	0.0011609	55722	CRB&MSDIAL
535.128	14.31	HN	183617	230.769	795.673	0.00392444	62152.6	CRB&MSDIAL
535.14	13.16	HN	1.22637e+06	456.75	2685	0.00215325	466418	CRB&MSDIAL
535.144	12.93	HN	1.22135e+06	498.93	2447.93	0.00243163	454938	CRB&MSDIAL
535.147	13.89	HN	434920	214.953	2023.32	0.00242249	162102	CRB&MSDIAL
535.161	14.58	HN	279477	701.558	398.367	0.00245437	103704	CRB&MSDIAL
536.162	13.83	HN	131471	67.9535	1934.72	0.00242667	48984.8	CRB&MSDIAL
536.163	13.16	HN	253942	102.378	2480.44	0.00190917	98473.4	CRB
536.187	2.48	HP	517994	207440	2.49708	0.00707352	90963	CRB
537.154	14.94	HN	132125	3769.64	35.0496	0.00187839	49927.6	CRB&MSDIAL
537.167	12.7	HN	267976	548.489	488.57	0.00152105	107327	CRB
537.174	14.57	HN	218383	5250.64	41.5916	0.0018075	83427.8	CRB&MSDIAL
537.184	13.16	HN	133310	350.255	380.609	0.00152326	53349.4	CRB
537.514	25.1	RP	242706	69055.8	3.51464	0.0019277	69319.3	CRB&MSDIAL
537.555	24.64	RP	270321	98292	2.75018	0.00965338	44837.3	CRB&MSDIAL
538.155	7.26	HP	493203	178781	2.75871	0.00784009	89545.4	CRB&MSDIAL
539.134	17.31	HN	205799	37626	5.4696	0.0159194	33264.8	CRB&MSDIAL
539.162	2.37	HP	453829	154111	2.94481	9.71595e-06	181514	CRB
539.165	6.6	HN	278374	251.786	1105.6	0.00272939	101505	CRB
539.176	6.42	HN	200099	203.805	981.816	0.00309014	71238.4	CRB
542.729	8.95	HP	213307	34434.5	6.19457	0.00655754	52762.5	CRB&MSDIAL
542.745	8.95	HP	137214	18472.6	7.42795	0.00593763	36216.9	CRB&MSDIAL
548.771	9.05	HN	318239	41815	7.61065	0.0057852	84963.8	CRB&MSDIAL
549.116	4.49	HN	143019	8665.55	16.5043	0.000748832	59411.1	CRB&MSDIAL
549.19	15.54	HN	521406	5393.14	96.6795	0.00243004	192311	CRB&MSDIAL
550.183	15.54	HN	343107	2101.77	163.247	0.0024196	127189	CRB&MSDIAL
550.186	15.97	HN	255936	2964.29	86.3398	0.00315854	89742.9	CRB&MSDIAL
550.768	9.05	HN	153823	19689.4	7.81245	0.00736666	38179.2	CRB&MSDIAL
551.172	15.81	HN	154465	528.372	292.342	0.00236676	57649.3	CRB
554.174	24.85	RP	162694	70127.5	2.31997	6.04877e-07	61511.1	CRB&MSDIAL
555.109	15.13	HN	284739	229.231	1242.15	0.00395549	96246.3	CRB
557.198	9.55	HP	322011	575.182	559.842	0.00198842	123983	CRB&MSDIAL
558.203	6.52	HP	508556	534.205	951.987	0.00208913	194304	CRB
559.114	18.9	HN	290770	55.1026	5276.88	0.00364848	100198	CRB&MSDIAL
563.154	6.56	HP	213855	186.256	1148.18	0.00226213	80676.4	CRB
563.171	6.58	HP	170333	289.07	589.247	0.00231315	63947.5	CRB
563.235	6.88	RN	209989	163.286	1286.02	0.00273658	76539.7	CRB&MSDIAL
566.143	16.68	HN	186864	37557.5	4.9754	0.0243207	20472.7	CRB&MSDIAL
578.153	18.93	HP	164914	3.65	45181.9	0.003117	58738.3	CRB&MSDIAL
586.227	4.59	HP	435156	115.634	3763.21	0.00309822	154955	CRB&MSDIAL
586.247	4.65	HP	302470	98.675	3065.31	0.00350162	105041	CRB&MSDIAL
587.167	14.04	HN	337854	137.048	2465.23	0.00273657	123192	CRB&MSDIAL
587.203	16.03	HN	2.39325e+06	142.702	16771	0.00149435	962995	CRB
588.175	16.37	HN	194642	76.6047	2540.87	0.00243237	72499.2	CRB
588.186	16	HN	456208	52.2143	8737.23	0.00273779	166381	CRB
591.134	9.77	HN	351973	205.692	1711.16	0.00393538	119142	CRB&MSDIAL
591.135	12.65	HN	166267	46.75	3556.52	0.00337672	58205	CRB
591.141	10.21	HN	874307	134.333	6508.49	0.00394435	295919	CRB&MSDIAL
591.148	9.91	HN	351673	129.2	2721.93	0.00347388	122338	CRB&MSDIAL
591.15	9.68	HN	259213	149.55	1733.29	0.00349365	90041.5	CRB
591.156	10.48	HN	370989	71.2632	5205.9	0.00444907	122097	CRB&MSDIAL
591.159	10.23	HN	270772	154.179	1756.21	0.00395185	91566.7	CRB&MSDIAL
591.187	14.27	HP	137554	37.7674	3642.13	0.00241369	51314.4	CRB
592.148	10.48	HN	213541	31.3333	6815.13	0.00393161	72330.8	CRB
592.152	10.25	HN	187017	21.6944	8620.49	0.00567071	57812.8	CRB
592.176	13.94	HP	377490	4.51163	83670.5	0.00242391	140750	CRB
593.132	2.75	HN	322627	3648.57	88.4257	0.00169669	126000	CRB
593.152	12.4	HN	285552	190.476	1499.15	0.00274251	104050	CRB&MSDIAL
601.125	15.43	HN	148028	403.465	366.892	0.00245782	54901.9	CRB
601.137	17.05	HN	265489	7730.59	34.3426	0.00280395	94649.7	CRB&MSDIAL
609.183	13.19	HN	360580	214.023	1684.77	0.00215873	137046	CRB&MSDIAL
609.207	13.22	HN	132155	127.068	1040.03	0.00216625	50179.1	CRB&MSDIAL
610.183	2.18	HP	805597	297381	2.70898	8.82762e-05	275996	CRB
611.183	2.29	HP	380139	132321	2.87286	7.34549e-05	137212	CRB
614.265	4.65	HP	176736	90.4474	1954.02	0.00444736	58153	CRB
614.268	4.36	HP	176993	62.2162	2844.8	0.00502377	56505.1	CRB
615.206	4.8	HN	834948	173.14	4822.4	0.00242675	311188	CRB
615.224	4.8	HN	1.10403e+06	152.146	7256.36	0.00309393	393299	CRB
615.245	4.72	HN	252145	57.0811	4417.31	0.00505023	80393.2	CRB
616.222	4.8	HN	344572	20.2821	16989	0.00393998	116666	CRB
616.243	5.41	HP	294023	174.39	1686.01	0.00309235	104706	CRB
624.553	25.18	RP	138550	2755.88	50.2743	0.00326123	48511.3	CRB
628.192	26.16	RP	220102	99553.7	2.21089	5.74712e-08	84888.8	CRB&MSDIAL
632.737	9.05	HN	135276	24131.2	5.60584	0.00850128	30037.2	CRB&MSDIAL
635.215	15.73	HN	311114	272.17	1143.09	0.00150659	124931	CRB&MSDIAL
637.182	12.51	HN	496273	501.578	989.423	0.00191915	192161	CRB&MSDIAL
637.187	12.66	HN	528013	331.111	1594.67	0.00191184	204659	CRB
637.19	11.52	HN	695025	367.556	1890.94	0.00191012	269460	CRB
637.201	12.07	HN	352037	608	579.008	0.00171507	138582	CRB&MSDIAL
638.193	12.1	HN	190430	136.6	1394.07	0.00191504	73783.9	CRB
683.204	14.87	HN	260231	76150.2	3.41734	0.0399385	8822.41	CRB&MSDIAL
683.215	13.85	HN	4.47862e+06	24381	183.693	0.00276814	1.62116e+06	CRB&MSDIAL
683.266	13.82	HN	156329	1972.32	79.2617	0.00306122	55116.8	CRB&MSDIAL
684.197	13.86	HN	181387	583.419	310.904	0.0024906	67075.2	CRB&MSDIAL
684.213	13.83	HN	1134733	5574.05	203.574	0.00283191	409119	CRB&MSDIAL
684.255	13.82	HN	276704	1913.17	144.631	0.00313823	97614.9	CRB&MSDIAL
685.202	26.71	RP	137741	16683.1	8.25631	0.00094077	52017.1	CRB
685.224	13.85	HN	467345	2394.21	195.197	0.00277604	169127	CRB&MSDIAL
685.235	13.85	HN	447835	2591.31	172.822	0.00279722	161716	CRB&MSDIAL
702.26	13.8	HP	399561	2459.24	162.473	0.00312211	141216	CRB&MSDIAL
702.286	13.82	HP	190628	1154.54	165.112	0.00315787	67219.6	CRB&MSDIAL
707.22	11	HP	269109	571.614	470.788	0.00218991	101866	CRB&MSDIAL
707.225	14.7	HP	125955	32903.4	3.82803	0.0384013	5242.34	CRB&MSDIAL
729.199	13.82	HN	643617	2139.95	300.762	0.00277695	233325	CRB&MSDIAL
729.215	14.54	HN	244802	47154.9	5.19145	0.00204861	75768.1	CRB&MSDIAL
729.223	13.85	HN	5.27344e+06	28632	184.18	0.00274705	1.91176e+06	CRB&MSDIAL
729.238	13.82	HN	3.98586e+06	36128.4	110.325	0.00274738	1.43966e+06	CRB&MSDIAL
729.266	13.83	HN	313478	5834.74	53.7262	0.00278892	111804	CRB&MSDIAL
730.214	13.82	HN	976969	2940.43	332.254	0.00275895	354737	CRB&MSDIAL
730.229	13.82	HN	2.03313e+06	8903.64	228.348	0.00274681	737854	CRB&MSDIAL
730.244	13.82	HN	1094374	8606.21	127.161	0.00272452	396406	CRB&MSDIAL
730.267	13.82	HN	157586	1559.31	101.061	0.0026733	57174.8	CRB&MSDIAL
731.233	13.82	HN	497547	2561.64	194.23	0.00274018	180513	CRB&MSDIAL
749.153	19.7	HN	139575	2.975	46916	0.00325783	49252	CRB&MSDIAL
749.169	19.69	HN	126369	21.725	5816.75	0.00306102	45172.4	CRB&MSDIAL
797.23	15.71	HN	134552	217.452	618.764	0.00277688	48861.6	CRB&MSDIAL
797.238	15.71	HN	395165	73.475	5378.23	0.00349745	137287	CRB&MSDIAL
797.25	15.43	HN	460489	115.854	3974.75	0.00308507	164123	CRB&MSDIAL
797.254	15.71	HN	1.44253e+06	174.523	8265.58	0.00214917	548948	CRB&MSDIAL
797.263	15.89	HN	1.64137e+06	94.9778	17281.6	0.00190289	637058	CRB&MSDIAL
797.268	16.38	HN	1.24616e+06	99.2174	12559.9	0.00168649	492676	CRB
797.269	15.43	HN	692078	109.636	6312.48	0.00214992	263341	CRB&MSDIAL
797.288	15.94	HN	655151	21.7333	30145	0.00190244	254297	CRB&MSDIAL
798.255	15.74	HN	461192	36.0909	12778.6	0.00214831	175524	CRB
798.274	15.93	HN	571326	45.1778	12646.2	0.00190328	221734	CRB
798.294	15.93	HN	188514	11.0213	17104.6	0.00149434	75854.3	CRB
799.228	13.82	HN	172022	184.333	933.212	0.00391818	58260.5	CRB&MSDIAL
799.274	15.96	HN	191625	2.02381	94685.4	0.00273706	69897.4	CRB

## Sheet: MS-DIAL
Differential Ion Features found thorugh MS-DIAL deconvolution
mz	tR (min)	mode	Mean_Int.(N1)	Mean_Int.(N2&T)	FC	p-value	ci	Method		mz	tR (min)	mode	Mean_Int.(N2&T)	Mean_Int.(N3)	FC	p-value	ci	Method
71.0149	6.079	HN	252926	4125.17	61.3129	0.00573317	76676	CRB&MSDIAL		71.0854	6.651	RP	92087.3	10151.5	9.0713	0.00122855	36495.4	MSDIAL
71.0162	9.962	HN	547166	24151.1	22.656	0.00229326	196994	CRB&MSDIAL		71.0857	8.695	RP	110102	29713.5	3.70544	0.0157259	16949	MSDIAL
71.0211	11.298	HN	140882	12359.7	11.3985	0.00355365	44446.1	CRB&MSDIAL		73.0643	11.366	RP	97027.4	10686	9.07986	0.000999258	39332	MSDIAL
71.0235	10.875	HN	160116	11515.6	13.9043	0.00350949	51532.5	CRB&MSDIAL		73.0653	12.142	RP	145217	51288	2.83141	0.0055764	30834.6	MSDIAL
74.0947	21.326	RP	139849	8328.74	16.7911	3.23464e-06	84396.2	MSDIAL		74.0584	10.371	RP	88034.3	39818.8	2.21088	0.00462305	16575.7	MSDIAL
74.0959	20.931	RP	183127	6971.11	26.2695	2.71369e-06	113724	MSDIAL		74.0594	10.671	RP	78736.9	35363.2	2.22652	0.00716202	12971.9	MSDIAL
87.0535	14.282	HP	144586	410.861	351.911	0.0054377	45113.8	CRB&MSDIAL		84.0798	12.129	RP	122394	9016	13.5752	0.00233407	45797.7	MSDIAL
89.0344	2.469	HN	1.04097e+06	127333	8.17522	0.000271769	452737	CRB&MSDIAL		84.0799	5.207	RP	62602	14977.2	4.17981	0.00164831	20422.3	MSDIAL
89.0346	11.298	HN	684836	84502.1	8.10437	0.00394106	202999	CRB&MSDIAL		84.08	23.26	RP	123687	61823.5	2.00064	0.00604557	19458.8	MSDIAL
89.0347	10.875	HN	802081	71907.9	11.1543	0.00358725	252294	CRB&MSDIAL		84.081	11.802	RP	104200	16107.2	6.46911	0.00418526	31056.9	MSDIAL
89.0357	9.962	HN	2.30803e+06	145809	15.8291	0.00216353	822882	CRB&MSDIAL		85.1	6.665	RP	42080.9	11738.8	3.58479	0.00780692	8843.26	MSDIAL
96.9624	17.156	HN	125786	45752.8	2.74926	2.73417e-05	45964	CRB&MSDIAL		85.1003	11.502	RP	40667.2	11032	3.68629	0.0173821	5640.5	MSDIAL
96.9663	16.829	HN	291561	71457.7	4.08019	0.000972747	94882.9	CRB&MSDIAL		93.0694	6.651	RP	48075.3	21254.8	2.26186	0.03008	2860.14	MSDIAL
100.935	24.759	RN	160141	64372.9	2.48771	6.63196e-06	59172.7	MSDIAL		102.126	24.446	RP	312286	94776	3.29499	0.0355396	16540.9	MSDIAL
101.025	9.962	HN	277361	6991.77	39.6696	0.00265348	99102.7	CRB&MSDIAL		107.085	12.129	RP	77369.5	11756.5	6.581	0.00525687	21787.8	MSDIAL
104.107	5.739	HP	2.28142e+06	657336	3.47071	0.0135376	358398	CRB&MSDIAL		128.141	18.056	RP	193291	42468.8	4.55137	0.00665569	46893.6	MSDIAL
105.02	5.575	HN	200913	58482.8	3.43542	0.0431901	4563.43	CRB&MSDIAL		128.143	11.706	RP	113748	38058	2.9888	0.00383935	27109.3	MSDIAL
105.109	5.739	HP	161252	36501.6	4.41768	0.00788962	34826.5	CRB&MSDIAL		128.143	12.142	RP	113630	55738.5	2.03862	0.0264008	7390.78	MSDIAL
107.039	9.962	HN	197634	4883.42	40.4704	0.00223979	72907.2	CRB&MSDIAL		128.143	22.538	RP	335892	83025	4.04567	0.00501407	86605.6	MSDIAL
110.007	19.405	HP	233259	31865.6	7.32007	0.00876764	53949.7	CRB&MSDIAL		171.148	24.105	RP	56973.8	23863.2	2.38751	0.0292331	3685.52	MSDIAL
111.009	5.166	HN	225354	18342.4	12.286	0.000712393	92067.9	CRB&MSDIAL		205.084	14.363	RP	65181.1	15940.8	4.08896	0.000915192	22459.6	MSDIAL
111.012	6.066	HN	286358	4433.32	64.5922	0.00102652	120526	CRB&MSDIAL		205.084	5.085	RP	152908	23688	6.45506	0.00022049	68480.5	MSDIAL
111.019	4.921	HN	230150	21300.1	10.8051	0.000957277	89643.6	CRB&MSDIAL		279.166	6.461	RP	170197	42626.2	3.99278	0.0074891	37280.8	MSDIAL
113.026	10.875	HN	318711	26019.9	12.2487	0.00358103	101172	CRB&MSDIAL		279.166	7.36	RP	212823	29673.8	7.17209	0.0121262	44408.7	MSDIAL
113.027	9.962	HN	783029	35896.2	21.8137	0.00211447	285480	CRB&MSDIAL		281.043	11.938	RP	81603.5	8459.75	9.64609	0.0372885	4733.32	MSDIAL
113.028	11.298	HN	277609	29254.7	9.48941	0.00373351	85040.4	CRB&MSDIAL		297.092	5.398	RP	290269	44390.2	6.53902	0.0181518	47414	MSDIAL
113.035	14.309	HN	222904	840.027	265.354	0.00512169	70548.4	CRB&MSDIAL		383.317	14.99	RP	105353	3493	30.1613	0.0119715	25665.2	MSDIAL
115.005	6.12	HN	1.3989e+06	28284.4	49.4582	0.00658861	406099	CRB&MSDIAL		403.226	23.383	RP	289440	72148.5	4.01172	0.00187331	91245.1	MSDIAL
115.01	4.526	HN	152006	16941	8.97268	0.000287407	66270.8	CRB&MSDIAL		403.229	24.637	RP	638370	97319	6.55956	0.00664856	164006	MSDIAL
116.08	11.257	HP	175649	54859	3.20183	0.0337047	9839.06	CRB&MSDIAL		403.237	25.658	RP	666934	166800	3.99841	1.7296e-05	305692	MSDIAL
117.031	4.512	HN	576784	63058.8	9.14677	0.0063359	153183	CRB&MSDIAL		438.392	24.882	RP	97304	33603.2	2.89567	0.000666439	29811.1	MSDIAL
119.035	9.976	HN	475579	17002.3	27.9715	0.0025538	169520	CRB&MSDIAL		448.302	26.476	RP	101927	20936.8	4.86833	4.95587e-06	52162.3	MSDIAL
119.042	11.284	HN	519480	51369.1	10.1127	0.00335899	163900	CRB&MSDIAL		505.367	26.776	RP	342393	127703	2.68117	0.000584157	100939	MSDIAL
119.042	10.889	HN	571223	48050.9	11.8879	0.00329304	183963	CRB&MSDIAL		565.557	24.65	RP	688706	187070	3.68153	1.57637e-06	336097	MSDIAL
128.043	5.194	HN	983117	231381	4.24891	0.00398492	257189	CRB&MSDIAL		565.563	25.645	RP	737157	354446	2.07975	0.0256387	50745.9	MSDIAL
128.142	10.494	HP	185852	7858.5	23.6498	1.95569e-05	105861	MSDIAL		100.935	24.759	RN	202737	52564.8	3.8569	0.00472478	51918.3	MSDIAL
128.143	22.538	RP	130666	8778.84	14.8842	2.06901e-05	71549.5	MSDIAL		71.084	15.276	HP	126015	12442.8	10.1276	9.5634e-05	63702.6	MSDIAL
128.959	9.036	HN	763705	144667	5.27905	0.0032946	219865	CRB&MSDIAL		71.085	11.27	HP	96447.6	42378.2	2.27587	0.0134289	12304.4	MSDIAL
129.02	5.493	HN	260644	9264.5	28.1336	0.00139289	102776	CRB&MSDIAL		73.0649	15.276	HP	65537.6	6481.75	10.1111	0.00106053	26551.1	MSDIAL
130.05	5.194	HP	198624	36219.3	5.48393	0.00163443	65963.2	CRB&MSDIAL		73.0661	11.952	HP	52617.5	22469.5	2.34173	0.00212179	12245.6	MSDIAL
131.035	9.962	HN	357547	11695.1	30.5724	0.00214156	131857	CRB&MSDIAL		124.025	19.418	HP	65129.8	21383.2	3.04583	0.0378571	2776.23	MSDIAL
131.035	11.298	HN	146568	11964.2	12.2505	0.00304003	48132.4	CRB&MSDIAL		128.14	13.682	HP	161112	23418.5	6.87968	0.000294406	71577.9	MSDIAL
131.042	10.889	HN	173844	11866.3	14.6502	0.00308108	57760.6	CRB&MSDIAL		128.141	16.584	HP	134454	5288.25	25.4251	0.000103201	73309.1	MSDIAL
131.048	14.309	HN	1.78222e+06	4239.62	420.373	0.00381009	606756	CRB&MSDIAL		128.142	10.494	HP	319441	138999	2.29815	0.0197192	31636.5	MSDIAL
132.031	13.968	HN	586793	1877.33	312.569	0.002878	211765	CRB&MSDIAL		128.142	16.216	HP	103533	18588.2	5.56981	0.00104832	37899.3	MSDIAL
132.051	14.295	HN	145020	247.65	585.585	0.0033827	50675.1	CRB&MSDIAL		128.142	13.028	HP	136144	51144.5	2.66194	0.027845	10246.8	MSDIAL
132.599	6.107	HN	147575	1460.33	101.056	0.00419778	48729.2	CRB&MSDIAL		128.142	11.952	HP	167121	19877	8.40774	0.0197962	25974.5	MSDIAL
133.014	8.641	HN	1225107	73979.6	16.5601	0.00770955	322971	MSDIAL		128.142	15.276	HP	227011	15974	14.2113	0.0210965	36084.3	MSDIAL
133.014	6.365	HN	6.98411e+06	440728	15.8468	0.0074921	1.86052e+06	CRB&MSDIAL		128.142	17.429	HP	145108	4619	31.4154	0.0242674	20245.7	MSDIAL
133.016	6.107	HN	11155822	448123	24.8945	0.00651245	3.17923e+06	CRB&MSDIAL		141.111	11.952	HP	376913	39242.2	9.60479	0.000136293	186774	MSDIAL
133.032	6.12	HN	3.27691e+06	136313	24.0396	0.00698463	913002	CRB&MSDIAL		141.111	15.276	HP	216000	18617	11.6023	0.0238151	29215.4	MSDIAL
133.059	14.268	HP	1.35111e+06	2183	618.924	0.00436741	446098	CRB&MSDIAL		141.113	16.203	HP	96078.5	35315	2.72061	0.0126343	14141.3	MSDIAL
134.019	6.12	HN	1.06196e+06	14649.8	72.49	0.00593166	319533	CRB&MSDIAL		141.113	16.516	HP	107109	23139.5	4.62885	0.000531451	42023.3	MSDIAL
134.034	6.011	HN	554801	7168.3	77.3965	0.00543651	171119	CRB&MSDIAL		145.954	18.601	HP	46558.9	23121	2.0137	6.43283e-07	15867.5	MSDIAL
135.02	6.052	HN	238211	5524.7	43.1174	0.00566455	71856.5	CRB&MSDIAL		161.106	5.521	HP	1.27883e+06	6400	199.816	0.0059486	417914	MSDIAL
136.058	7.224	HP	140606	24008.7	5.85644	0.00208149	45169.6	CRB&MSDIAL		172.061	19.418	HP	38600.9	9868.5	3.91153	0.0497933	29.2678	MSDIAL
136.061	7.524	HP	155964	23535.4	6.62678	0.0015533	53899.5	CRB&MSDIAL		205.084	9.308	HP	184648	40547	4.55394	0.045571	3100.79	MSDIAL
138.054	10.753	HP	662827	113876	5.82059	0.000889168	239679	CRB&MSDIAL		206.889	8.94	HP	569544	100654	5.65841	0.0497842	498.738	MSDIAL
143.034	9.976	HN	802215	42679.5	18.7963	0.00227561	286477	CRB&MSDIAL		324.212	17.402	HP	59873.1	8050.75	7.43695	0.00267927	20152.9	MSDIAL
143.035	11.284	HN	353444	34182.1	10.34	0.00356428	110616	CRB&MSDIAL		325.253	7.987	HP	437381	226.5	1931.04	0.031621	44007	MSDIAL
143.035	10.889	HN	384209	35073.6	10.9544	0.00347649	121479	CRB&MSDIAL		338.34	10.426	HP	390557	160249	2.43719	0.000141008	123191	MSDIAL
143.05	11.27	HN	213812	25474.7	8.39313	0.00348401	65418.1	CRB&MSDIAL		338.343	9.99	HP	230998	95126.5	2.42832	0.00265485	53552.5	MSDIAL
145.048	9.172	HP	136833	2139.52	63.9548	0.00128851	55689.4	CRB&MSDIAL		384.345	8.477	HP	588583	153273	3.84009	8.83851e-07	290133	MSDIAL
145.05	13.832	HP	172986	2412	71.7187	0.00304169	60987.9	CRB&MSDIAL		384.346	11.638	HP	226177	78283.8	2.88919	0.00493607	49968.1	MSDIAL
146.045	13.287	HN	312629	952.391	328.257	0.00088981	134711	CRB&MSDIAL		384.348	7.483	HP	999370	64464	15.5028	8.43792e-06	598635	MSDIAL
146.077	13.042	HP	486568	701.675	693.437	0.00349824	168821	CRB&MSDIAL		385.353	8.45	HP	131967	45437	2.90439	0.000338029	43401.6	MSDIAL
146.081	12.674	HP	499059	821.048	607.832	0.00274077	181692	CRB&MSDIAL		393.189	5.235	HP	114444	8538.75	13.4029	0.00514411	36017.2	MSDIAL
147.03	5.875	HN	1.78979e+06	14047.3	127.412	0.00350374	616794	CRB&MSDIAL		425.214	11.42	HP	40631.9	19727.2	2.05968	0.012834	4945.53	MSDIAL
147.03	4.049	HN	196883	19222.4	10.2424	0.00438778	58459.4	CRB&MSDIAL		429.405	4.335	HP	280750	72140.5	3.89171	0.0334521	18390.7	MSDIAL
147.063	10.685	HP	247150	1818.39	135.917	0.00143652	99403.7	CRB&MSDIAL		429.406	17.415	HP	114973	1411.25	81.4686	0.0083722	32974.9	MSDIAL
148.06	13.287	HP	207812	692.87	299.929	0.000974692	88503.5	CRB&MSDIAL		434.272	4.635	HP	77893.5	940	82.8655	0.0153246	16994.2	MSDIAL
149.043	8.273	HN	151292	7905.46	19.1376	0.00454185	46890.1	MSDIAL		536.161	8.368	HP	1.49663e+06	716992	2.08737	0.00254838	304612	MSDIAL
149.045	11.298	HN	205753	19324.6	10.6472	0.00390127	63271.5	CRB&MSDIAL		536.162	7.51	HP	3.18607e+06	1.4427e+06	2.20841	0.000286344	887583	MSDIAL
149.047	9.99	HN	533155	24531.1	21.7339	0.00220985	192846	CRB&MSDIAL		537.162	6.393	HP	570796	77368.2	7.37766	0.000197106	261325	MSDIAL
149.052	7.673	HN	131675	8729.18	15.0845	0.00365877	42405.3	CRB&MSDIAL		537.168	8.314	HP	603214	254213	2.37287	0.00182146	142378	MSDIAL
149.052	10.903	HN	235077	20698.1	11.3574	0.00354955	74248.8	CRB&MSDIAL		610.184	10.18	HP	322680	98510.5	3.27559	5.58028e-05	132316	MSDIAL
149.061	11.325	HN	131322	11598.9	11.3219	0.00430888	39672.4	CRB&MSDIAL		610.186	8.314	HP	217078	89689.8	2.42032	0.0255407	17104.5	MSDIAL
158.986	19.582	HN	938885	110436	8.50164	0.00788746	230913	CRB&MSDIAL		611.191	8.259	HP	117844	51799.5	2.275	0.0409845	2936.46	MSDIAL
159.986	19.568	HN	155095	16484.4	9.40859	0.00815387	38168.8	CRB&MSDIAL		146.939	17.47	HN	40717.8	5382.75	7.5645	0.00031547	18619.3	MSDIAL
160.036	10.766	HP	219893	37660.7	5.83879	0.00159643	73493.4	CRB&MSDIAL		353.087	8.477	HN	2.24457e+06	68862	32.5952	0.00146783	981787	MSDIAL
160.095	12.102	HP	489733	56942.7	8.60046	0.00139317	176334	CRB&MSDIAL		382.834	9.036	HN	289680	100053	2.89526	0.0476062	2277.07	MSDIAL
160.098	11.529	HP	754303	74768.6	10.0885	1.44958e-05	396479	CRB&MSDIAL		382.862	8.968	HN	82216.7	10490.2	7.83744	0.0196549	12966.2	MSDIAL
160.105	11.747	HP	769350	62692.2	12.2719	4.82092e-06	430790	CRB&MSDIAL		385.121	7.455	HN	50214.8	16895.8	2.97204	0.0220125	5302.86	MSDIAL
160.977	19.568	HN	141345	14627.9	9.66264	0.00797396	35180.2	CRB&MSDIAL		520.933	10.78	HN	73532.6	32559.5	2.25841	0.0411559	1815.05	MSDIAL
161.045	10.889	HN	1.14334e+06	112186	10.1914	0.00352968	357579	CRB&MSDIAL		548.798	9.05	HN	67227.9	14756	4.55597	0.030795	5464.17	MSDIAL
161.046	9.976	HN	2.4011e+06	120743	19.8861	0.00242908	850907	CRB&MSDIAL		549.773	9.063	HN	42417.6	10575.5	4.01093	0.0499277	11.3345	MSDIAL
161.047	5.589	HN	514679	20099.6	25.6064	0.00120286	206992	MSDIAL		588.924	10.807	HN	48686.3	22579	2.15626	0.0251183	3578.4	MSDIAL
161.048	11.298	HN	1.01345e+06	112922	8.97477	0.00357558	311788	CRB&MSDIAL		716.723	9.05	HN	51055.2	9297	5.49158	0.041536	1825.65	MSDIAL
161.055	4.758	HN	202920	60195.3	3.37103	0.0284669	15749.1	CRB&MSDIAL		144.078	3.15	RP	153570	467.5	328.493	0.00395607	56597	CRB&MSDIAL
161.056	2.401	HN	271129	47235.6	5.73994	6.0686e-06	136317	CRB&MSDIAL		161.107	3.15	RP	911482	887.5	1027.02	0.00295446	359288	CRB&MSDIAL
161.059	11.311	HN	722337	89206.9	8.09732	0.00366214	218030	CRB&MSDIAL		163.038	5.466	RP	49717.9	18986.5	2.61859	0.0494678	81.3798	CRB&MSDIAL
161.067	10.875	HN	162238	17021.4	9.53141	0.00415799	48607.4	CRB&MSDIAL		163.038	6.365	RP	98144.3	12133	8.08904	0.0048826	30136.3	CRB&MSDIAL
162.049	9.99	HN	175199	4062.57	43.1251	0.0022165	64779.8	CRB&MSDIAL		163.038	6.256	RP	98230.4	11043.5	8.89486	0.00450525	31203.5	CRB&MSDIAL
163.058	9.186	HP	246448	8653.4	28.4799	0.00072116	105865	MSDIAL		163.144	2.36	RP	2.50637e+06	13203.8	189.822	0.00149109	1.09353e+06	CRB&MSDIAL
163.058	9.99	HP	197952	12584.1	15.7303	0.0024359	69133.4	CRB&MSDIAL		193.05	6.338	RP	45890.1	2106.75	21.7824	0.0044232	15891.1	CRB&MSDIAL
163.058	7.864	HP	165960	21790.7	7.61609	0.00153081	58916.9	CRB&MSDIAL		221.128	3.082	RP	513239	1775.5	289.067	0.00789653	152877	CRB&MSDIAL
163.06	13.818	HP	516437	9109.85	56.69	0.00314954	180084	CRB&MSDIAL		311.166	2.605	RP	185883	9225	20.15	0.00135154	80716.6	CRB&MSDIAL
165.04	10.862	HN	370778	3034.02	122.207	0.00175588	144473	CRB&MSDIAL		314.139	10.289	RP	77320.7	2642.75	29.2577	0.0147291	16630.6	CRB&MSDIAL
165.043	11.298	HN	511072	3354.59	152.35	0.00173943	199764	CRB&MSDIAL		323.161	3.736	RP	42813.7	1997.25	21.4363	0.0257917	5604.58	CRB&MSDIAL
165.076	10.685	HP	369832	3591.04	102.987	0.00140093	148942	CRB&MSDIAL		329.157	21.939	RP	523488	185514	2.82182	0.00019096	176689	CRB&MSDIAL
165.083	7.292	HN	2.39315e+06	3335.15	717.554	0.00717214	688603	CRB&MSDIAL		329.178	22.116	RP	274016	66967.8	4.09176	0.0210378	34989.3	CRB&MSDIAL
166.082	7.292	HN	164866	18.875	8734.6	0.00349532	57289	CRB&MSDIAL		348.205	14.377	RP	46851.2	23226.8	2.01712	0.0159139	4889.96	CRB&MSDIAL
166.093	10.058	HP	286590	17143.8	16.7169	0.00151767	109683	CRB&MSDIAL		355.104	6.256	RP	543678	29453.2	18.459	0.00190504	222460	CRB&MSDIAL
170.071	19.418	HP	247660	29943.4	8.27094	0.00810232	60092.3	CRB&MSDIAL		355.12	6.256	RP	229487	12145	18.8956	0.00338628	84070	CRB&MSDIAL
173.009	6.052	HN	2.09783e+06	36044	58.2021	0.000332698	997112	MSDIAL		361.226	21.925	RP	199999	65794	3.03977	0.00429824	47002.3	CRB&MSDIAL
173.011	7.619	HN	267280	22980.7	11.6307	6.2709e-05	132170	CRB&MSDIAL		362.224	20.304	RP	52561.9	15453.8	3.40124	0.0338773	3094.99	CRB&MSDIAL
173.011	5.153	HN	562247	48816.7	11.5175	0.000162355	261512	CRB&MSDIAL		371.205	8.518	RP	39044.2	7506.25	5.20156	0.0223542	5096.16	CRB&MSDIAL
173.011	7.987	HN	342730	13943.6	24.5798	7.07542e-05	177259	CRB&MSDIAL		377.084	6.256	RP	142731	3775	37.8094	0.00247317	56801.9	CRB&MSDIAL
173.011	8.545	HN	284044	6450.79	44.0324	2.0031e-05	160034	MSDIAL		382.284	14.976	RP	915424	28404	32.2287	0.0434891	29538.3	CRB&MSDIAL
173.018	4.921	HN	659110	49502	13.3148	1.96468e-05	351289	CRB&MSDIAL		382.326	14.976	RP	84454.8	2918.25	28.9402	0.00903241	23543.3	CRB&MSDIAL
173.018	4.635	HN	685901	50528.5	13.5745	1.07144e-05	376014	CRB&MSDIAL		383.22	20.317	RP	124984	53763.5	2.3247	0.0249741	9754.25	CRB&MSDIAL
173.046	4.594	HN	133215	13385.7	9.95206	0.0041085	40343.3	CRB&MSDIAL		384.208	20.345	RP	43209.5	18772.5	2.30174	0.0275338	2944.09	CRB&MSDIAL
173.048	6.72	HN	221153	16695.6	13.2462	0.00102268	87698.8	CRB&MSDIAL		397.219	11.815	RP	41949.9	1458.75	28.7574	0.0182873	7822.8	CRB&MSDIAL
174.01	6.052	HN	148449	1743.72	85.1337	0.000639264	66473.6	CRB&MSDIAL		400.303	10.058	RP	40974.1	59.5	688.64	0.00346423	15468.9	CRB&MSDIAL
174.957	20.685	HN	794352	376469	2.11001	0.000966757	180034	CRB&MSDIAL		403.236	21.925	RP	3.50142e+06	1.21087e+06	2.89166	0.00149627	967587	CRB&MSDIAL
175.067	5.18	HN	398732	23461	16.9955	0.00473115	121134	CRB&MSDIAL		404.237	21.925	RP	796725	294386	2.70639	0.0025011	194468	CRB&MSDIAL
177.041	7.142	HN	138696	10218	13.5737	6.85727e-05	69910.8	MSDIAL		405.237	21.925	RP	141477	45501.2	3.10931	0.00236207	37702.6	CRB&MSDIAL
177.042	5.875	HN	1.07156e+06	64934.7	16.5022	0.00159184	404968	CRB&MSDIAL		406.281	20.317	RP	232848	111600	2.08646	0.0206817	20300.1	CRB&MSDIAL
177.047	6.474	HN	898036	46740.9	19.2131	0.000277524	417703	CRB&MSDIAL		410.331	14.976	RP	134997	6508.5	20.7416	0.00361547	48110.5	CRB&MSDIAL
177.047	5.48	HN	1189569	85766.3	13.8699	0.00167178	440088	CRB&MSDIAL		419.209	11.802	RP	59596.9	21.5	2771.95	0.0049332	20815.6	CRB&MSDIAL
178.497	11.298	HN	137225	12248.1	11.2038	0.00358857	43179.5	CRB&MSDIAL		425.215	21.925	RP	1.84189e+06	752372	2.44811	1.38184e-06	716574	CRB&MSDIAL
178.498	10.003	HN	289202	9711.7	29.7787	0.00218784	106157	CRB&MSDIAL		425.286	24.105	RP	363471	94130.5	3.86136	0.0470773	3898.44	CRB&MSDIAL
178.499	10.903	HN	159985	11395.9	14.0387	0.00369343	51070.7	CRB&MSDIAL		426.22	21.925	RP	442534	184938	2.39288	4.62797e-06	162683	CRB&MSDIAL
178.508	10.889	HN	127739	9462.56	13.4994	0.00418027	39485.3	CRB&MSDIAL		441.186	21.925	RP	138256	55209.2	2.50422	1.20116e-05	51177.3	CRB&MSDIAL
179.058	10.889	HN	1.29598e+07	1.4494e+06	8.94153	0.00378802	3.95021e+06	CRB&MSDIAL		448.289	21.925	RP	2.81661e+06	1.28737e+06	2.18788	7.12746e-08	1.07207e+06	CRB&MSDIAL
179.065	9.145	HN	8.65751e+06	844321	10.2538	0.0080094	2.16929e+06	CRB&MSDIAL		448.31	21.925	RP	1.05067e+06	455700	2.30562	5.21505e-07	402413	CRB&MSDIAL
179.065	7.687	HN	4.01891e+06	106851	37.6124	0.00405954	1.31891e+06	MSDIAL		448.349	23.846	RP	278699	71725.5	3.88564	0.0307008	21404.8	CRB&MSDIAL
179.065	14.554	HN	288829	59343.1	4.8671	0.00701262	66061.8	CRB&MSDIAL		448.365	24.105	RP	357489	131805	2.71225	8.15854e-05	126739	CRB&MSDIAL
179.065	9.976	HN	2.3448e+07	2.05716e+06	11.3983	0.00208313	8.21424e+06	CRB&MSDIAL		449.294	21.925	RP	713824	329331	2.1675	7.36883e-08	270076	CRB&MSDIAL
179.065	11.298	HN	1.10591e+07	1.47293e+06	7.50828	0.0033434	3.3883e+06	CRB&MSDIAL		453.265	6.597	RP	155829	1163.25	133.96	0.0071646	48675.8	CRB&MSDIAL
179.065	10.875	HN	1.28641e+07	1.36667e+06	9.41273	0.00387334	3.92538e+06	CRB&MSDIAL		475.294	25.018	RP	97971.8	43158.5	2.27005	0.000623303	26956.6	CRB&MSDIAL
179.617	10.903	HN	257894	1409.76	182.935	0.00198105	98885.5	CRB&MSDIAL		476.301	25.018	RP	45274	18878	2.39824	0.00128158	11619.9	CRB&MSDIAL
179.625	11.298	HN	277154	1305.04	212.371	0.00197108	106442	CRB&MSDIAL		476.321	21.925	RP	362590	166625	2.17608	1.72523e-07	134387	CRB&MSDIAL
179.625	10.903	HN	284930	1346.56	211.599	0.00197149	109423	CRB&MSDIAL		492.324	25.032	RP	49087.8	18630.8	2.63477	0.0127992	7215.89	CRB&MSDIAL
180.06	9.976	HN	2.53203e+06	150419	16.8332	0.00233645	895050	CRB&MSDIAL		520.353	25.018	RP	103272	35382.2	2.91875	0.00111565	30648.3	CRB&MSDIAL
180.06	9.145	HN	1.02739e+06	73203.4	14.0347	0.0035809	329827	MSDIAL		537.533	24.65	RP	2.2226e+06	1031076	2.15562	0.00304143	442098	CRB&MSDIAL
180.06	11.298	HN	1332488	148431	8.97716	0.00391412	401545	CRB&MSDIAL		559.517	24.746	RP	330071	162284	2.03391	0.00709469	50563.2	CRB&MSDIAL
180.064	10.889	HN	1.5364e+06	153231	10.0267	0.003724	473893	CRB&MSDIAL		575.334	5.248	RP	81500	56.5	1442.48	0.0160358	17457.5	CRB&MSDIAL
180.075	9.99	HN	1192613	90170.7	13.2262	0.00219398	418528	CRB&MSDIAL		587.547	24.746	RP	82617.2	15274.8	5.40874	0.000872907	30414	CRB&MSDIAL
180.075	11.284	HN	651467	82435	7.90279	0.00394058	192420	CRB&MSDIAL		160.844	11.243	RN	45838.4	9332	4.91196	0.00340109	13441	CRB&MSDIAL
180.075	10.875	HN	734881	60885.3	12.0699	0.00395127	228371	CRB&MSDIAL		162.84	11.23	RN	44023.4	12216.5	3.6036	0.00373559	11732.7	CRB&MSDIAL
180.085	9.186	HP	346161	10662.7	32.4646	0.000476989	156556	MSDIAL		353.087	6.379	RN	663349	83419	7.95202	0.0032531	226311	CRB&MSDIAL
180.086	13.818	HP	307114	6203.66	49.5053	0.00303318	107651	CRB&MSDIAL		353.089	6.27	RN	678106	85198.2	7.95916	0.00329512	230728	CRB&MSDIAL
180.507	10.685	HN	285791	2523.33	113.259	0.00103236	120698	CRB&MSDIAL		354.09	6.27	RN	125165	16150.8	7.74978	0.00415353	40197.2	CRB&MSDIAL
180.974	10.78	HN	290437	144252	2.0134	0.000289089	72640.7	CRB&MSDIAL		415.197	8.654	RN	62997.3	5554.25	11.3422	0.0261778	7679.86	CRB&MSDIAL
181.062	11.298	HN	2396899	153082	15.6576	0.000827885	993067	CRB&MSDIAL		603.27	10.235	RN	45868.2	90.5	506.83	0.0261712	6220.66	CRB&MSDIAL
181.063	9.99	HN	1.59785e+06	32607.8	49.0022	0.00297997	562003	CRB&MSDIAL		74.0588	15.276	HP	58831.6	5121.5	11.4872	0.000336778	28358.5	CRB&MSDIAL
181.073	10.685	HN	20365335	457619	44.5028	0.000766325	8.84912e+06	CRB&MSDIAL		85.0993	15.276	HP	94084.2	6918.75	13.5984	0.00247452	35062.3	CRB&MSDIAL
181.094	10.685	HN	1376049	63018.9	21.8355	4.63263e-05	729689	CRB&MSDIAL		90.979	10.753	HP	56363.6	11336.2	4.97198	2.98196e-06	28975.5	CRB&MSDIAL
182.063	11.298	HN	166610	8763.86	19.011	0.000908226	68841.7	CRB&MSDIAL		93.0699	15.276	HP	59060.8	21238.2	2.78087	0.0262389	4951.49	CRB&MSDIAL
182.076	10.698	HN	2.646e+06	34483.3	76.7328	0.00116774	1.09743e+06	CRB&MSDIAL		107.084	15.276	HP	65653.5	25946.2	2.53037	0.0164888	8108.58	CRB&MSDIAL
182.078	8.314	HP	318474	36815.6	8.65052	1.50243e-05	164077	CRB&MSDIAL		110.007	19.405	HP	261763	86672.2	3.02015	0.0452805	4156.05	CRB&MSDIAL
182.083	10.698	HN	2.58435e+06	32235	80.1723	0.00108798	1.08274e+06	CRB&MSDIAL		111.007	19.405	HP	41589.1	12422	3.34802	0.0496226	54.2881	CRB&MSDIAL
183.085	10.698	HN	617021	6020.39	102.489	0.00119805	255523	MSDIAL		122.924	8.94	HP	178674	30594.2	5.84011	0.014667	33320.3	CRB&MSDIAL
183.086	13.682	HP	228887	2398.02	95.4481	0.00145986	91746.4	CRB&MSDIAL		130.086	10.398	HP	294545	14797.5	19.9051	0.0125197	69486.8	CRB&MSDIAL
183.093	10.685	HP	1.24605e+06	11486	108.485	0.00153965	495575	CRB&MSDIAL		130.087	10.18	HP	301112	18085.8	16.6491	0.0153407	62460.6	CRB&MSDIAL
187.024	5.466	HN	237488	12119.2	19.5961	0.00278186	81674.2	CRB&MSDIAL		141.111	10.562	HP	1.78067e+06	415950	4.28098	1.79453e-05	845193	CRB&MSDIAL
187.028	4.662	HN	239771	13736.7	17.4547	0.00291379	81162.5	CRB&MSDIAL		141.113	10.398	HP	1.74411e+06	442406	3.94233	0.000788228	618460	CRB&MSDIAL
187.03	5.044	HN	276203	15117.1	18.2708	0.00294078	93573.8	CRB&MSDIAL		143.958	18.573	HP	128486	62217	2.06512	1.11692e-06	44490.2	CRB&MSDIAL
191.003	6.583	HN	480182	10828.3	44.345	0.000975152	200985	CRB&MSDIAL		144.084	8.654	HP	673189	1864	361.153	0.00368307	248448	CRB&MSDIAL
191.017	8.532	HN	288672	23129.3	12.4808	0.00152358	106879	MSDIAL		144.103	9.022	HP	593981	13431.8	44.2222	0.00499221	199073	CRB&MSDIAL
191.02	17.088	HN	403071	4694.84	85.854	0.000235937	197102	CRB&MSDIAL		149.104	8.859	HP	1.90323e+06	2674.5	711.621	0.00856587	555378	CRB&MSDIAL
191.02	20.522	HN	257824	11523.2	22.3743	1.41998e-09	180258	MSDIAL		157.107	11.488	HP	595852	171498	3.4744	7.64092e-09	313904	CRB&MSDIAL
191.028	7.115	HN	1.58215e+06	21999	71.9192	0.00170909	616209	CRB&MSDIAL		157.973	18.573	HP	97976.5	45186	2.16829	1.13017e-06	35735.2	CRB&MSDIAL
191.028	17.293	HN	308858	4341.58	71.1394	0.000384645	144529	CRB&MSDIAL		158.962	10.753	HP	111726	21503	5.19581	0.000377078	45159.3	CRB&MSDIAL
191.032	8.505	HN	608163	16745.2	36.3187	0.00204546	227024	MSDIAL		161.115	8.695	HP	3.37401e+06	1542.5	2187.37	0.00288596	1.31603e+06	CRB&MSDIAL
191.056	11.257	HN	2.49677e+06	13682.4	182.48	0.0021948	941559	CRB&MSDIAL		163.123	7.987	HP	1.00119e+08	1.8151e+06	55.159	0.00997306	2.6131e+07	CRB&MSDIAL
191.058	9.935	HN	3.22665e+06	8118.52	397.443	0.00213865	1.226e+06	CRB&MSDIAL		164.1	8.014	HP	80515.4	2058.75	39.1089	1.47331e-07	56949.5	CRB&MSDIAL
191.058	4.594	HN	1.01726e+06	120691	8.42864	0.00292681	324841	CRB&MSDIAL		164.157	7.946	HP	334269	597.5	559.446	0.0222915	52439.3	CRB&MSDIAL
191.058	9.758	HN	3160652	7404.09	426.879	0.00215934	1.19911e+06	CRB&MSDIAL		165.128	7.987	HP	708359	4904.5	144.43	0.0362507	49769.6	CRB&MSDIAL
191.073	4.635	HN	476987	43584.4	10.944	0.00164556	174239	CRB&MSDIAL		177.146	10.14	HP	1.15753e+07	3232.75	3580.63	0.00650002	3.72719e+06	CRB&MSDIAL
192.058	9.935	HN	295860	258.977	1142.42	0.00214119	112576	CRB&MSDIAL		178.142	10.153	HP	1.38921e+06	82	16941.5	0.00891821	396364	CRB&MSDIAL
192.06	11.393	HN	218575	495.333	441.269	0.0027654	79387.4	CRB&MSDIAL		179.115	7.551	HP	514806	5870.75	87.6899	0.0103261	138822	CRB&MSDIAL
193.036	13.001	HN	3.56266e+06	1028.52	3463.86	0.00263961	1.30833e+06	CRB&MSDIAL		186.982	18.573	HP	49855.3	24805.2	2.00987	8.10522e-07	16910.6	CRB&MSDIAL
193.036	4.335	HN	205966	22702.3	9.07247	0.00213671	70346.4	CRB&MSDIAL		191.142	5.275	HP	167653	7957.5	21.0685	0.00603585	53130.5	CRB&MSDIAL
193.036	8.654	HN	670479	2260.5	296.607	0.00168856	264154	CRB&MSDIAL		193.096	4.662	HP	174763	18348.8	9.5245	0.00770279	46838.2	CRB&MSDIAL
193.038	4.567	HN	154255	28025.7	5.50406	0.0028417	45877	CRB&MSDIAL		209.152	5.275	HP	255701	39184	6.52566	0.0160953	45539.6	CRB&MSDIAL
193.038	11.23	HN	139791	850.5	164.364	0.00167384	55000.6	CRB&MSDIAL		221.127	9.09	HP	2.19371e+06	19557.5	112.167	0.000423722	1.10583e+06	CRB&MSDIAL
195.05	13.873	HN	362819	6147.52	59.0188	0.00237769	133313	CRB&MSDIAL		221.129	10.685	HP	150904	2041	73.9365	0.0158601	31865.4	CRB&MSDIAL
195.051	15.726	HN	135901	6351.62	21.3963	0.00248327	48143	CRB&MSDIAL		222.129	9.077	HP	289215	7143.5	40.4865	0.000643686	137238	CRB&MSDIAL
195.052	14.513	HN	491667	13210.9	37.2168	0.00256227	176553	CRB&MSDIAL		225.033	10.794	HP	85926.7	20194.8	4.2549	0.0345242	5289.09	CRB&MSDIAL
195.056	7.673	HN	178173	3621.92	49.1928	0.00286946	63315.8	CRB&MSDIAL		226.959	10.753	HP	372674	85931.5	4.33687	0.00056782	138310	CRB&MSDIAL
195.058	14.827	HN	344580	14510.3	23.7473	0.00242662	123045	CRB&MSDIAL		235.171	4.771	HP	457736	2456.25	186.356	0.00100341	216915	CRB&MSDIAL
195.089	7.237	HN	424482	95.5909	4440.61	0.0021411	161624	CRB&MSDIAL		236.17	4.758	HP	66278.4	984.75	67.3048	0.00112106	30644.1	CRB&MSDIAL
198.092	14.077	HP	298567	4922.29	60.6562	0.00309739	104598	CRB&MSDIAL		240.15	10.507	HP	267287	30816.5	8.67352	0.0214486	40146.4	CRB&MSDIAL
198.095	11.311	HP	192073	15657.5	12.2671	0.00375395	60331.8	CRB&MSDIAL		242.102	12.456	HP	444705	6252.75	71.1215	0.0407014	20827.6	CRB&MSDIAL
198.097	9.976	HP	332251	18784.2	17.6878	0.00246172	116680	CRB&MSDIAL		280.092	14.472	HP	104020	18714.2	5.55833	0.0110092	21798.5	CRB&MSDIAL
198.105	10.889	HP	235604	16610.4	14.1841	0.00339361	76505.9	CRB&MSDIAL		291.205	4.254	HP	1.46831e+06	1274.5	1152.06	0.0110988	380608	CRB&MSDIAL
198.105	13.818	HP	311964	4657.68	66.9784	0.00307943	109596	CRB&MSDIAL		292.208	4.254	HP	284605	672.75	423.047	0.0108555	74435.3	CRB&MSDIAL
203.051	10.93	HP	961025	63056.2	15.2408	0.00398509	305013	CRB&MSDIAL		293.147	5.344	HP	163849	8232.25	19.9033	0.00775463	46821.3	CRB&MSDIAL
203.061	11.311	HP	947903	69626.3	13.6141	0.00386575	299994	CRB&MSDIAL		301.139	11.08	HP	181768	75784.8	2.39848	1.34999e-05	65515.6	CRB&MSDIAL
203.089	8.123	RP	231902	2887.72	80.3063	0.00254485	84616.9	CRB&MSDIAL		301.147	10.589	HP	330852	83288.8	3.97235	4.8439e-08	179612	CRB&MSDIAL
203.09	8.327	RP	231661	2391.86	96.854	0.00283705	83039.2	CRB&MSDIAL		311.158	10.957	HP	351934	56444.2	6.23507	0.0421552	11935.6	CRB&MSDIAL
204.084	9.704	HP	273987	9559.63	28.6608	0.00281518	96035.9	CRB&MSDIAL		311.159	11.366	HP	270859	51659.5	5.24315	0.0255615	30701.6	CRB&MSDIAL
204.084	9.949	HP	296610	11427.8	25.9551	0.00267122	104519	CRB&MSDIAL		317.115	8.954	HP	169096	50292	3.36228	0.00119769	51468.6	CRB&MSDIAL
205.042	5.18	HN	233885	10408	22.4716	0.000522955	102783	CRB&MSDIAL		319.125	11.407	HP	121683	13781	8.82979	0.020454	19144.9	CRB&MSDIAL
205.067	10.712	HP	2.0264e+06	109500	18.506	0.000164762	986832	CRB&MSDIAL		321.116	12.047	HP	126059	22897	5.50547	0.00448559	37308.1	CRB&MSDIAL
205.084	9.308	HP	125208	14484	8.64458	0.00338222	39585.3	MSDIAL		333.152	10.971	HP	142924	7140.5	20.0159	0.0475828	1646.63	CRB&MSDIAL
206.069	10.698	HP	146693	5863.69	25.0172	0.000200788	71410.1	CRB&MSDIAL		362.924	10.753	HP	101576	24665	4.11823	0.00034901	38614.4	CRB&MSDIAL
206.889	8.94	HP	225597	36447.3	6.18968	0.00589943	57985.6	CRB&MSDIAL		371.205	5.289	HP	468641	26304	17.8163	0.0094358	123344	CRB&MSDIAL
207.052	6.379	HN	483062	46799.3	10.322	0.000234668	217084	CRB&MSDIAL		372.21	5.262	HP	107601	6892.25	15.6119	0.00759107	30779.8	CRB&MSDIAL
209.068	11.775	HN	141753	4163.74	34.0447	0.00757844	38899.7	CRB&MSDIAL		381.074	13.846	HP	60429.2	13730.2	4.40117	0.00849103	13487.1	CRB&MSDIAL
210.049	4.744	HN	127813	1771.19	72.1626	0.00153904	50711.4	CRB&MSDIAL		391.102	10.153	HP	294825	20183.2	14.6074	0.00953301	76255.5	CRB&MSDIAL
211.072	11.993	HP	457318	843.783	541.985	0.00165266	181059	CRB&MSDIAL		395.364	4.621	HP	51389.5	7736.5	6.64247	0.0323963	4187.25	CRB&MSDIAL
211.08	6.447	HP	209358	1816.64	115.245	0.00165688	82654.5	CRB&MSDIAL		397.222	4.717	HP	276126	3283.75	84.0885	0.0017398	119841	CRB&MSDIAL
211.084	7.292	HN	1.55482e+06	1496.97	1038.64	0.00342886	542108	CRB&MSDIAL		398.221	4.717	HP	63968.4	20081.5	3.18544	0.00758472	13417.2	CRB&MSDIAL
211.085	6.624	HN	197366	1807.76	109.177	0.00204809	74970.6	CRB&MSDIAL		404.153	7.455	HP	183298	66056	2.77488	0.0434435	3872.54	CRB&MSDIAL
212.051	11.339	HP	184580	273.133	675.787	0.00188685	71638.7	CRB&MSDIAL		406.328	11.052	HP	548039	261509	2.09568	0.00109367	127115	CRB&MSDIAL
212.086	7.278	HN	158585	4.97222	31894.3	0.00566575	49040.4	CRB&MSDIAL		406.329	8.491	HP	40798.8	8650.75	4.71622	0.00162446	13462.1	CRB&MSDIAL
212.92	9.05	HN	442218	69491.2	6.36366	0.00374916	127844	CRB&MSDIAL		406.331	10.576	HP	1.0161e+06	231909	4.38145	4.16436e-13	657311	CRB&MSDIAL
212.936	9.036	HN	215273	32342.6	6.65602	0.00390007	62452.8	CRB&MSDIAL		407.33	11.039	HP	133529	43413.8	3.07573	0.000117493	49187.5	CRB&MSDIAL
213.016	5.48	HN	169094	17454.6	9.68768	0.00212746	58251.5	CRB&MSDIAL		407.333	10.576	HP	252950	43581.8	5.80404	1.86797e-10	165855	CRB&MSDIAL
213.047	4.73	HN	364549	3383.37	107.747	0.00198778	139471	CRB&MSDIAL		409.235	9.649	HP	105135	9437.75	11.1398	0.00640434	31254.1	CRB&MSDIAL
215.034	9.935	HN	1513896	414588	3.65157	0.000181907	561710	CRB&MSDIAL		414.249	5.684	HP	78414.8	1550.75	50.5657	0.00396235	27961.1	CRB&MSDIAL
215.034	7.919	HN	7.93281e+06	358224	22.1448	0.00217967	2.8757e+06	CRB&MSDIAL		416.259	5.235	HP	262330	7760.25	33.8044	0.00460033	89215	CRB&MSDIAL
215.034	11.257	HN	341468	146929	2.32404	0.00384778	66736.5	CRB&MSDIAL		418.279	5.248	HP	91305.6	13553	6.73693	0.01351	18094.3	CRB&MSDIAL
215.045	7.919	HN	6209929	293726	21.1419	0.00254932	2.18521e+06	CRB&MSDIAL		419.203	4.771	HP	143089	9234.25	15.4954	0.00105753	62165	CRB&MSDIAL
216.037	8.505	HN	182188	9157.65	19.8947	0.00280931	62720.4	CRB&MSDIAL		422.293	8.723	HP	762787	187065	4.07766	3.59273e-09	435874	CRB&MSDIAL
216.037	7.919	HN	720443	21430.2	33.6181	0.00226635	263549	CRB&MSDIAL		422.301	8.995	HP	940285	268795	3.49815	3.01405e-07	462185	CRB&MSDIAL
217.031	8.464	HN	1219373	53125.6	22.9526	0.00251915	431734	CRB&MSDIAL		422.302	8.872	HP	952414	269142	3.5387	2.18313e-07	474044	CRB&MSDIAL
217.033	7.919	HN	3.31118e+06	123874	26.7303	0.00223481	1.20472e+06	CRB&MSDIAL		423.308	8.995	HP	243458	81158.5	2.99978	2.50991e-06	105054	CRB&MSDIAL
217.034	9.949	HN	499073	155748	3.20436	0.00068076	155197	CRB&MSDIAL		425.214	10.576	HP	63547.8	17691.8	3.59194	2.1535e-06	30281.2	CRB&MSDIAL
217.049	10.657	HN	693709	20414.2	33.9817	0.00196722	261423	CRB&MSDIAL		428.336	4.567	HP	230071	74732	3.07862	0.0143686	34293.8	CRB&MSDIAL
218.032	7.878	HN	238214	3921.14	60.7513	0.00241805	87397.8	CRB&MSDIAL		429.403	7.483	HP	1.01482e+06	171663	5.91167	1.21784e-08	625459	CRB&MSDIAL
218.135	7.551	HP	131021	6036.7	21.7041	1.1183e-05	73834.2	CRB&MSDIAL		429.407	10.453	HP	385759	89539.5	4.30825	9.1618e-05	166623	CRB&MSDIAL
218.143	7.905	HP	127399	6124.22	20.8024	1.27951e-05	71142.1	CRB&MSDIAL		429.408	11.652	HP	159208	62114.5	2.56313	0.000210054	49790.8	CRB&MSDIAL
219.033	8.995	HP	503368	8951.14	56.235	0.00235423	185339	CRB&MSDIAL		430.915	10.753	HP	162086	39439.8	4.1097	3.79506e-05	70755.9	CRB&MSDIAL
219.046	10.671	HN	155812	6480.35	24.0438	8.53895e-05	79577.7	CRB&MSDIAL		441.799	9.69	HP	60360.6	4495	13.4284	0.000651151	26971.2	CRB&MSDIAL
219.05	5.439	RN	571458	21695.3	26.3401	0.00214809	209487	CRB&MSDIAL		442.283	4.771	HP	234753	389	603.479	0.0042778	84989.5	CRB&MSDIAL
219.053	7.605	HN	600517	24276.4	24.7366	0.00175346	226914	MSDIAL		442.394	10.467	HP	168403	31026	5.42779	5.00824e-07	94356.2	CRB&MSDIAL
219.053	8.518	HN	179160	6428.26	27.8707	0.000753656	76508.7	CRB&MSDIAL		442.4	10.18	HP	205993	14897	13.8278	1.14955e-05	119517	CRB&MSDIAL
219.053	5.916	HN	887935	38586	23.0118	0.00133871	348440	CRB&MSDIAL		442.402	8.436	HP	420493	127700	3.29281	1.86148e-06	192035	CRB&MSDIAL
219.053	4.908	HN	388549	27059.7	14.359	0.00124171	149886	CRB&MSDIAL		443.4	9.118	HP	114687	15215.8	7.53736	2.8732e-08	73577.9	CRB&MSDIAL
219.083	6.938	HP	154187	3779.51	40.7954	0.000202264	75248.5	CRB&MSDIAL		448.254	5.303	HP	77226.1	1655.75	46.6411	0.0180069	14775.6	CRB&MSDIAL
223.047	7.142	HN	472748	11522.5	41.0284	0.00191193	179939	CRB&MSDIAL		450.318	10.576	HP	148146	24368.8	6.07936	5.64752e-11	101991	CRB&MSDIAL
223.047	5.48	HN	698555	43221.8	16.1621	0.00227031	248861	CRB&MSDIAL		455.42	6.815	HP	98703.2	20319.2	4.85762	0.00212921	32414.4	CRB&MSDIAL
223.064	7.142	HN	132844	3315.46	40.0681	0.00197109	50343.4	CRB&MSDIAL		476.286	8.041	HP	82050.4	5152.25	15.9252	0.0213085	12839.7	CRB&MSDIAL
223.986	19.405	HP	132075	5302.84	24.9065	0.00550499	39416.9	CRB&MSDIAL		482.827	9.69	HP	206078	21921	9.40095	0.000656459	88826.7	CRB&MSDIAL
225.061	7.401	HN	1.29923e+06	42148.6	30.8251	0.00237189	471138	CRB&MSDIAL		483.835	9.69	HP	91570.4	7067.5	12.9565	0.000439055	42827.6	CRB&MSDIAL
225.062	10.889	HN	7.30908e+06	745438	9.80507	0.00379535	2.24497e+06	CRB&MSDIAL		486.822	9.431	HP	48584.2	6087	7.98163	0.000125718	23788.8	CRB&MSDIAL
225.063	9.976	HN	7393248	495134	14.9318	0.00243265	2.57331e+06	CRB&MSDIAL		486.824	10.058	HP	153510	31234.2	4.91479	0.000393546	62238.7	CRB&MSDIAL
225.063	14.513	HN	648064	140455	4.61404	0.00474664	164342	CRB&MSDIAL		487.828	10.058	HP	49204.4	7726	6.36868	0.00018547	22549.6	CRB&MSDIAL
225.063	11.298	HN	6.1292e+06	815126	7.51933	0.00380828	1.81615e+06	CRB&MSDIAL		498.903	10.753	HP	112453	26035	4.31928	3.69403e-05	50846	CRB&MSDIAL
225.065	14.704	HN	653681	141916	4.60613	0.00480294	165176	CRB&MSDIAL		500.843	9.69	HP	78255.4	4695.75	16.6652	0.000691395	35497.1	CRB&MSDIAL
225.069	14.513	HN	646039	152213	4.24429	0.00552165	153208	CRB&MSDIAL		505.815	9.676	HP	62606.6	3398.25	18.4232	0.00181342	25170.2	CRB&MSDIAL
225.07	10.889	HN	7.26063e+06	772617	9.39745	0.00384151	2.2129e+06	CRB&MSDIAL		511.48	4.867	HP	53463.7	24600.2	2.1733	0.0115437	7139.48	CRB&MSDIAL
225.08	9.976	HN	1.52071e+06	172738	8.80353	0.00203639	519017	CRB&MSDIAL		521.86	9.69	HP	78506.6	6467.75	12.1382	0.000444455	36015.9	CRB&MSDIAL
225.08	11.298	HN	1.43719e+06	194639	7.38391	0.00371085	429836	CRB&MSDIAL		523.854	9.69	HP	533949	60177.2	8.87294	0.000577409	230459	CRB&MSDIAL
225.081	10.875	HN	1.67324e+06	218357	7.66287	0.00398792	491886	CRB&MSDIAL		523.856	11.434	HP	70882.8	12966.5	5.46661	0.00378274	21301.4	CRB&MSDIAL
226.064	11.298	HN	698767	77458.8	9.02115	0.00373373	212742	CRB&MSDIAL		523.874	9.69	HP	210132	18806.5	11.1734	0.000132155	106714	CRB&MSDIAL
226.067	10.889	HN	829953	74101.5	11.2002	0.00352096	262255	CRB&MSDIAL		524.853	9.69	HP	246860	18990.5	12.9991	0.000731441	108541	CRB&MSDIAL
226.068	9.976	HN	784686	39127.1	20.0548	0.00233084	280316	CRB&MSDIAL		525.856	9.69	HP	103144	8094	12.7432	0.000432713	47647.8	CRB&MSDIAL
226.084	10.889	HN	214567	21151.1	10.1445	0.00449214	63513.1	CRB&MSDIAL		527.849	10.058	HP	73795.2	10597	6.96378	0.000301204	33199.8	CRB&MSDIAL
226.084	11.284	HN	202697	23415.7	8.65647	0.00448238	58824.9	CRB&MSDIAL		537.872	9.24	HP	81401.6	2985	27.2702	0.00118772	35563.3	CRB&MSDIAL
226.179	13.355	RP	286906	26929.1	10.6541	2.02801e-06	163428	CRB&MSDIAL		538.167	7.428	HP	1.14208e+06	62925.8	18.1497	1.99057e-08	803847	CRB&MSDIAL
227.065	10.889	HN	4931420	88171.6	55.9298	0.00150192	1.9658e+06	CRB&MSDIAL		557.095	8.94	HP	203443	70047.2	2.90437	0.0320395	12595.6	CRB&MSDIAL
227.067	11.298	HN	607489	48712	12.471	0.00112	237172	CRB&MSDIAL		558.097	8.927	HP	101527	31773.5	3.19533	0.0210776	11632.4	CRB&MSDIAL
227.069	9.976	HN	245546	7070.43	34.7286	0.00243909	88918.7	CRB&MSDIAL		559.091	8.94	HP	82847.4	25145.2	3.29475	0.0238795	8427.8	CRB&MSDIAL
227.08	10.685	HN	6.26039e+06	117054	53.4828	0.00129956	2.54689e+06	CRB&MSDIAL		559.513	10.603	HP	63157.1	11501.8	5.49109	1.40303e-10	41062.4	CRB&MSDIAL
227.099	10.685	HN	690026	14098.3	48.944	0.000375408	323283	CRB&MSDIAL		566.887	10.753	HP	97960.1	25221	3.88407	3.66501e-05	42472.4	CRB&MSDIAL
228.081	10.685	HN	565513	7561.52	74.7882	0.00135154	229703	CRB&MSDIAL		575.334	13.396	HP	156994	472	332.615	0.0167023	32623.4	CRB&MSDIAL
229.082	10.698	HN	129686	1391.31	93.2112	0.000751996	56640.1	CRB&MSDIAL		581.255	9.472	HP	117726	3869.25	30.426	0.00531075	38975.9	CRB&MSDIAL
230.036	6.066	HN	618968	3291.3	188.062	0.0046359	200836	CRB&MSDIAL		581.275	9.458	HP	48878.5	3380.25	14.46	0.0152871	9975.75	CRB&MSDIAL
230.037	8.573	HN	314363	597.595	526.047	0.00274584	114379	CRB&MSDIAL		582.26	9.472	HP	39533.4	1948.75	20.2866	0.0172475	7589.12	CRB&MSDIAL
230.108	7.387	HP	616951	184355	3.34654	0.00688122	125311	CRB&MSDIAL		625.253	4.703	HP	207667	1459	142.335	0.00643959	66077.4	CRB&MSDIAL
231.05	4.744	HN	665650	2387.37	278.822	0.00294232	238762	CRB&MSDIAL		626.259	4.717	HP	85327.9	1330.5	64.1322	0.00955106	23303.7	CRB&MSDIAL
233.066	6.052	HP	1.35898e+06	7289.46	186.431	0.000573647	619703	CRB&MSDIAL		633.14	10.017	HP	239054	5948.75	40.1856	0.0209744	40419.8	CRB&MSDIAL
234.062	7.605	HN	156602	743.791	210.546	0.00251071	57733.6	CRB&MSDIAL		634.142	10.017	HP	71321.4	1134.25	62.8798	0.0307568	7441.77	CRB&MSDIAL
234.067	6.052	HP	134958	1221.76	110.462	0.000475272	62343.6	CRB&MSDIAL		634.87	10.753	HP	76299.6	19386.8	3.93566	2.79763e-05	33836.5	CRB&MSDIAL
234.105	14.867	HP	381603	17307.3	22.0486	0.00245011	135718	CRB&MSDIAL		701.405	9.022	HP	71387.5	28149.2	2.53604	0.00142516	18399.5	CRB&MSDIAL
235.038	4.512	HN	225507	1502.22	150.116	0.00280477	81414.8	CRB&MSDIAL		702.867	10.753	HP	72652.2	20434.2	3.55541	1.46392e-05	32025.3	CRB&MSDIAL
239.078	12.987	HN	207736	3377.15	61.5123	0.00749025	58013.9	CRB&MSDIAL		708.511	7.442	HP	201322	18411.5	10.9346	3.01023e-06	121133	CRB&MSDIAL
240.042	5.48	HN	153604	15195.8	10.1083	0.00165983	55320.8	CRB&MSDIAL		721.507	8.355	HP	62680	10867.8	5.76753	2.27139e-07	36815.5	CRB&MSDIAL
240.051	4.921	HN	180514	2086.03	86.5346	0.00880384	47884.5	CRB&MSDIAL		770.854	10.753	HP	57557.9	9432.5	6.10208	3.79635e-08	34814.1	CRB&MSDIAL
242.052	9.213	HN	183932	79946.1	2.3007	0.0450731	2389.23	CRB&MSDIAL		838.833	10.739	HP	47782	12257	3.89834	1.22549e-06	23882.2	CRB&MSDIAL
242.054	9.908	HN	247914	74760.3	3.31611	0.00446497	56946.6	CRB&MSDIAL		130.961	9.022	HN	73733.6	22653	3.25492	0.0190937	9288.57	CRB&MSDIAL
243.063	6.965	HN	179525	43186.9	4.15695	0.00140126	56355.2	CRB&MSDIAL		160.843	19.595	HN	96619.2	8534	11.3217	1.04694e-07	64074.9	CRB&MSDIAL
243.085	4.512	HP	230848	1093.67	211.076	0.00295055	82764.3	CRB&MSDIAL		162.842	19.595	HN	90459.6	13395.2	6.75311	1.79195e-07	55364.5	CRB&MSDIAL
244.08	7.537	HP	259496	932	278.429	0.00130186	106498	CRB&MSDIAL		193.816	7.973	HN	81209	40292.8	2.01547	0.000241227	21061.9	CRB&MSDIAL
244.099	10.058	HP	136615	15645.4	8.73196	0.000311322	59349.6	CRB&MSDIAL		201.802	7.973	HN	175824	87361.2	2.01261	0.000692348	40694.7	CRB&MSDIAL
245.044	14.036	HN	234683	3564.6	65.8372	0.00372999	79155.5	CRB&MSDIAL		203.059	4.948	HN	128395	20114.5	6.38321	0.0487014	691.349	CRB&MSDIAL
247.057	10.834	HN	254068	1091.43	232.784	0.0111488	61573.6	CRB&MSDIAL		244.031	5.657	HN	88202.9	5707	15.4552	0.0237591	12492.7	CRB&MSDIAL
247.089	8.368	RN	131889	1580.05	83.4717	0.00297355	46752.2	CRB&MSDIAL		261.012	5.098	HN	63799.2	7150.5	8.92233	0.0156645	12333.3	CRB&MSDIAL
247.091	8.15	RN	132032	2286.24	57.7506	0.00316768	45944.9	CRB&MSDIAL		296.881	9.036	HN	1.21767e+06	427743	2.84674	0.0445853	21759.8	CRB&MSDIAL
248.042	8.586	HN	879578	2405.7	365.622	0.00353929	303999	CRB&MSDIAL		298.882	9.036	HN	265795	82138.8	3.23593	0.0384519	11138.5	CRB&MSDIAL
248.049	8.586	HN	866257	2396	361.543	0.00353613	299445	CRB&MSDIAL		301.168	7.36	HN	203634	120.5	1689.9	0.00881549	58337	CRB&MSDIAL
248.111	13.777	HP	289198	3320.73	87.0887	0.000555841	130649	CRB&MSDIAL		303.921	10.153	HN	167476	934.5	179.214	0.00697963	51978.9	CRB&MSDIAL
249.043	8.586	HN	196045	1555.74	126.014	0.000106449	102750	CRB&MSDIAL		329.089	7.442	HN	138808	52176.5	2.66035	0.0440885	2590.41	CRB&MSDIAL
249.063	4.662	RN	890689	7683.32	115.925	0.00286263	319628	CRB&MSDIAL		345.118	6.706	HN	41947.9	1638.75	25.5975	0.0165765	8308.56	CRB&MSDIAL
249.063	4.485	RN	890568	7040.9	126.485	0.00284851	320133	CRB&MSDIAL		349.111	7.619	HN	38241.1	5546.75	6.89432	0.0135908	7582.86	CRB&MSDIAL
249.066	8.069	HP	139672	6839	20.4228	0.00174936	52216	CRB&MSDIAL		358.081	11.189	HN	214683	2075.25	103.449	0.00116259	99277.9	CRB&MSDIAL
249.068	6.066	HN	1478748	20258.6	72.9937	0.00184554	573108	CRB&MSDIAL		359.097	7.401	HN	132835	28867.2	4.6016	0.018584	20005.7	CRB&MSDIAL
249.068	8.532	HN	1.48069e+06	2510.03	589.911	0.00325298	521785	CRB&MSDIAL		381.854	9.063	HN	42320	9923.5	4.26462	0.0258737	4430.39	CRB&MSDIAL
249.07	11.339	HN	187063	853.978	219.049	0.00139207	75797.1	MSDIAL		390.873	10.071	HN	64046.2	16591.5	3.86018	0.0230159	7333.83	CRB&MSDIAL
250.063	8.559	HN	130567	167.186	780.966	0.00189469	50762.2	CRB&MSDIAL		399.1	6.161	HN	509836	8740.25	58.332	0.00864288	147245	CRB&MSDIAL
250.067	6.066	HN	156455	1578.54	99.1138	0.00134787	63702.8	CRB&MSDIAL		399.119	6.202	HN	78171.4	11022.8	7.09182	0.00743093	20866.9	CRB&MSDIAL
251.077	7.551	HN	230303	4247.67	54.2188	9.10497e-05	120658	CRB&MSDIAL		415.201	5.303	HN	289343	8506	34.0163	0.00845618	80718.7	CRB&MSDIAL
252.107	14.554	HP	280250	12676.5	22.1079	0.00165907	106540	CRB&MSDIAL		416.197	5.289	HN	60178.9	3444.75	17.4698	0.00810513	16569.6	CRB&MSDIAL
252.107	15.412	HP	345078	20345.2	16.9612	0.0027123	118804	MSDIAL		417.217	5.262	HN	111203	37858	2.93738	0.0498523	52.3778	CRB&MSDIAL
252.109	14.881	HP	379173	14202.8	26.6971	0.00228854	138020	CRB&MSDIAL		422.073	7.415	HN	38570.1	734.25	52.53	0.00258258	15209	CRB&MSDIAL
253.094	9.213	HN	156643	4392.15	35.6644	0.00301633	54530.5	CRB&MSDIAL		422.076	6.979	HN	39542.9	724	54.6173	0.00126325	17739.6	CRB&MSDIAL
254.027	6.447	HN	133281	307.439	433.519	0.00305699	47494.8	CRB&MSDIAL		427.132	13.818	HN	106425	31474.5	3.38132	0.0495263	176.612	CRB&MSDIAL
255.077	6.447	HN	154414	3539.88	43.6212	0.000167737	76756.6	CRB&MSDIAL		459.23	7.197	HN	118848	391.75	303.376	0.0138033	27634.7	CRB&MSDIAL
257.078	6.638	HP	132344	473.093	279.743	0.00165359	52472.6	CRB&MSDIAL		463.123	6.256	HN	86082.5	7708.5	11.1672	0.0463253	1453.17	CRB&MSDIAL
258.116	14.513	HP	2.47615e+06	138033	17.9388	0.00419806	778745	CRB&MSDIAL		464.832	9.009	HN	89251.8	25587.5	3.4881	0.0356664	4870.69	CRB&MSDIAL
258.136	14.513	HP	228771	11873.8	19.2668	0.00447368	71202.1	CRB&MSDIAL		475.224	8.518	HN	44941.6	590.75	76.0755	0.00519697	15150.6	CRB&MSDIAL
259.086	13.832	HP	224974	3284.67	68.4922	0.00269018	81137.4	CRB&MSDIAL		475.227	8.055	HN	53518.5	420.25	127.349	0.00917805	15096	CRB&MSDIAL
259.095	15.712	HP	1.60061e+06	2149.09	744.784	0.00208488	611579	CRB&MSDIAL		552.771	9.05	HN	39858.2	9297	4.28721	0.0380154	1898.62	CRB&MSDIAL
259.112	14.513	HP	234795	11560.1	20.3108	0.00419415	74368.8	CRB&MSDIAL		591.268	9.118	HN	47588	384.75	123.686	0.0185652	8943.23	CRB&MSDIAL
259.128	14.513	HP	144988	6763.23	21.4376	0.00408755	46335.8	CRB&MSDIAL		621.438	4.635	HN	94894.4	4252.5	22.315	0.00509581	31133.7	CRB&MSDIAL
260.078	7.592	HN	321723	554.953	579.73	0.000637615	144797	CRB&MSDIAL		632.762	9.05	HN	52263.1	11001.8	4.75043	0.0468338	647.687	CRB&MSDIAL
261.095	4.553	HP	1.37548e+06	2406.9	571.474	0.00190528	534649	MSDIAL		634.746	9.05	HN	115444	17912.8	6.44482	0.0324499	9246.13	CRB&MSDIAL
261.097	3	HP	4.11165e+06	2582.6	1592.06	0.00349485	1.42806e+06	CRB&MSDIAL		636.728	9.05	HN	46865	7250.25	6.46392	0.0347321	3219.97	CRB&MSDIAL
263.017	9.036	HN	160168	15423	10.385	0.00150228	58449.3	CRB&MSDIAL		690.221	14.827	HN	50687.5	20529.5	2.46901	0.0083506	8828.35	CRB&MSDIAL
263.077	11.202	HP	126831	815.341	155.556	0.00214696	47969.1	CRB&MSDIAL		691.196	14.827	HN	114096	49432.5	2.30812	0.0329048	5909.94	CRB&MSDIAL
263.08	14.554	HN	183977	2095.39	87.8008	0.0029861	65277.5	CRB&MSDIAL		692.215	14.827	HN	59316.1	21481.8	2.76123	0.00209878	15805.3	CRB&MSDIAL
264.103	14.813	HP	265792	366.674	724.872	0.00198626	102512	CRB&MSDIAL		692.216	14.609	HN	59356.7	24477.8	2.42492	0.00413071	12653.7	CRB&MSDIAL
264.121	14.69	HP	220477	593.302	371.61	0.00198851	84907.2	CRB&MSDIAL		719.217	14.881	HN	97993.1	23898	4.10047	0.0350192	5898.91	CRB&MSDIAL
264.124	14.936	HP	129990	418.279	310.773	0.0018994	50419.2	CRB&MSDIAL		724.88	10.807	HN	89489.6	44368.8	2.01695	0.0402243	2191.76	CRB&MSDIAL
265.056	7.987	HN	259358	18639.4	13.9145	0.00100907	102300	CRB&MSDIAL		860.854	10.794	HN	39217.4	14942.8	2.62451	0.0169063	4797.94	CRB&MSDIAL
265.058	7.619	HN	196961	18339.9	10.7395	0.00136184	72866.6	CRB&MSDIAL
265.072	7.987	HN	149065	9757.15	15.2775	0.00165447	55191.1	CRB&MSDIAL
265.1	14.513	HP	410494	152.103	2698.8	0.00393334	138998	CRB&MSDIAL
266.12	12.796	HP	690465	6712.74	102.859	0.00114532	287004	MSDIAL
266.123	13.777	HP	2.14845e+06	28334	75.826	0.000649269	955117	CRB&MSDIAL
266.141	13.846	HP	626845	10631.3	58.962	0.000911808	266425	CRB&MSDIAL
266.15	13.205	HP	191939	28005.1	6.8537	0.0064423	48503.2	MSDIAL
267.073	13.219	HN	303708	27004.6	11.2465	0.00651539	82019.2	CRB&MSDIAL
267.123	13.777	HP	193437	2538.98	76.1869	0.000466207	88933.8	CRB&MSDIAL
268.101	6.052	HP	807565	5909.18	136.663	0.00183334	315350	CRB&MSDIAL
268.103	7.455	HP	2.15403e+06	40969.5	52.5764	0.00216457	810452	CRB&MSDIAL
268.131	7.306	HP	172395	8314.58	20.7341	0.000219007	82353	CRB&MSDIAL
269.107	7.455	HP	293954	5526.43	53.1905	0.002551	107354	CRB&MSDIAL
271.247	26.817	RP	727726	146834	4.9561	0.000476279	271106	MSDIAL
271.249	25.985	RP	742606	301157	2.46584	0.0312656	41567.3	CRB&MSDIAL
272.243	26.817	RP	146700	28884.3	5.07887	0.000800151	51953.7	CRB&MSDIAL
272.959	19.582	HN	452348	12539.4	36.0742	0.00422449	146261	CRB&MSDIAL
273.056	6.066	HP	229303	2214.3	103.556	0.000457012	106422	CRB&MSDIAL
273.078	7.946	HN	158357	27470.9	5.76453	0.00023182	65390.8	CRB&MSDIAL
273.095	6.815	HP	368897	13405.2	27.5189	3.27754e-08	246126	CRB&MSDIAL
273.098	6.379	HP	433818	13465.9	32.2162	2.76249e-08	291966	CRB&MSDIAL
273.256	14.922	RP	220467	33661.6	6.54951	1.18187e-05	110405	CRB&MSDIAL
273.958	19.568	HN	136535	3495.53	39.0599	0.00424472	44191.3	CRB&MSDIAL
274.026	6.325	HN	814328	14485.1	56.2182	0.00630215	239573	CRB&MSDIAL
274.031	6.052	HN	1.24646e+06	10999.2	113.323	0.00593659	376844	CRB&MSDIAL
274.093	11.325	HP	1.04711e+06	45640	22.9429	7.44243e-05	544108	CRB&MSDIAL
274.961	19.582	HN	148989	3983.6	37.4006	0.00424163	48174.6	CRB&MSDIAL
275.032	6.107	HN	5.3789e+06	45329.8	118.661	0.00588451	1.63364e+06	CRB&MSDIAL
275.034	6.393	HN	2.74426e+06	52916.5	51.8602	0.00602345	818606	CRB&MSDIAL
275.096	11.325	HP	125620	5303.78	23.685	5.64624e-05	66457	MSDIAL
276.026	6.052	HN	451876	3107.06	145.436	0.00576572	138074	CRB&MSDIAL
276.142	12.865	HP	370066	2815.71	131.429	0.00251702	136296	CRB&MSDIAL
277.063	6.965	HN	139214	2215.69	62.831	0.00183607	53670.8	CRB&MSDIAL
277.068	8.641	HP	185094	25061.3	7.38564	0.00102258	68544.7	CRB&MSDIAL
277.073	8.75	HP	200522	25879.4	7.74831	0.000490379	81383.5	CRB&MSDIAL
277.088	11.652	HP	402674	48823.4	8.24755	5.00359e-06	216010	CRB&MSDIAL
277.089	9.199	HP	275130	6853.97	40.1417	0.00121255	112820	CRB&MSDIAL
277.09	10.807	HP	894662	42444.3	21.0785	0.000288914	415043	CRB&MSDIAL
277.092	6.624	RN	312428	146.816	2128.03	0.00446813	102685	CRB&MSDIAL
277.092	6.761	RN	317301	152.622	2079.01	0.00505144	101135	CRB&MSDIAL
277.092	4.635	HN	677112	667.075	1015.05	0.00351051	234858	CRB&MSDIAL
277.092	6.883	RN	319548	162.324	1968.57	0.00505258	101842	CRB&MSDIAL
277.092	13.818	HP	199819	2580.46	77.4354	0.00286539	71382.1	CRB&MSDIAL
277.094	2.973	HN	1.33925e+06	987.558	1356.12	0.00243269	498650	CRB&MSDIAL
277.095	11.516	HP	419802	47591.4	8.82097	3.14708e-06	230958	CRB&MSDIAL
277.1	15.699	HP	3091769	5424.95	569.916	0.00204089	1.18519e+06	CRB&MSDIAL
277.104	11.652	HP	246446	31560.9	7.80858	5.03667e-06	131146	CRB&MSDIAL
277.108	17.02	HP	152465	1310.86	116.309	0.00433619	50147.7	MSDIAL
277.113	10.807	HP	193550	11169.6	17.3283	9.76665e-06	108494	CRB&MSDIAL
278.086	17.02	HP	888243	1318.55	673.653	0.0016959	351117	CRB&MSDIAL
278.096	17.265	HP	565545	2057.38	274.886	0.00159591	224955	CRB&MSDIAL
278.123	13.818	HP	178961	57406.5	3.11743	0.00849208	32614.9	CRB&MSDIAL
279.072	7.687	HN	188323	1702.15	110.638	0.00322017	66017.5	CRB&MSDIAL
279.159	2.196	HP	198693	88627.5	2.24188	4.80732e-06	68839.2	MSDIAL
279.166	6.461	RP	190398	8319.52	22.8857	0.00169799	74638	MSDIAL
279.166	26.571	RP	155435	47038.4	3.30443	0.00436335	36204.5	MSDIAL
279.166	7.36	RP	127076	24065.5	5.28044	0.000987219	45151.8	MSDIAL
280.135	13.791	HP	350281	9150.74	38.279	0.00250213	126591	MSDIAL
281.087	11.189	HP	402153	1817.21	221.302	0.00142141	162297	CRB&MSDIAL
281.089	8.641	HN	307293	1653	185.9	0.0034437	106706	CRB&MSDIAL
281.092	8.246	HN	448198	1493.39	300.122	0.0020259	171755	CRB&MSDIAL
282.119	14.827	HP	914073	949.024	963.172	0.0022853	344545	CRB&MSDIAL
283.07	5.493	HN	427640	10541	40.5692	0.00237844	155723	CRB&MSDIAL
283.103	8.75	HN	125273	16105.3	7.77841	0.00197834	42734.7	CRB&MSDIAL
283.105	6.365	HN	438394	70538.4	6.21496	0.00025471	181809	CRB&MSDIAL
283.105	7.837	HN	202362	15081.4	13.418	2.93607e-05	106793	CRB&MSDIAL
283.105	8.014	HN	202056	19531	10.3454	4.67354e-05	101385	CRB&MSDIAL
284.1	8.082	HP	147036	8085.7	18.1847	0.00137804	56586.6	CRB&MSDIAL
288.037	7.333	HN	178374	4758.11	37.4884	8.11386e-08	118384	CRB&MSDIAL
289.056	8.15	HN	184240	19281	9.55554	8.50611e-08	112882	CRB&MSDIAL
289.068	7.796	HN	259720	31980.7	8.12115	1.22892e-08	161431	CRB&MSDIAL
289.07	8.287	HN	220166	32214.7	6.83434	1.46114e-07	126721	CRB&MSDIAL
289.07	9.227	HN	273202	4635.33	58.9391	0.00298656	96633.5	CRB&MSDIAL
289.071	8.028	HN	249150	33440.4	7.45057	8.26619e-08	147467	CRB&MSDIAL
289.073	6.965	HN	130156	26169.1	4.97365	0.000409658	49835.4	CRB&MSDIAL
289.093	13.818	HP	555687	8470.49	65.6027	0.00299196	196318	CRB&MSDIAL
290.091	11.339	HN	2496593	108570	22.9953	5.95484e-05	1.31038e+06	CRB&MSDIAL
290.108	11.339	HN	486124	36189	13.4329	8.68782e-05	240876	CRB&MSDIAL
290.847	8.94	HP	295775	54072.6	5.46995	0.00695894	70131.9	CRB&MSDIAL
291.096	11.284	HN	320189	10201.7	31.3858	5.15142e-05	171526	CRB&MSDIAL
291.105	6.338	HP	455546	4364.63	104.372	0.000351085	215204	MSDIAL
291.107	4.758	HP	7.359e+06	12389.7	593.959	0.0023843	2.74759e+06	CRB&MSDIAL
291.107	6.815	HP	287986	5129.11	56.1473	0.000117993	146860	MSDIAL
291.116	4.758	HP	7.28924e+06	11958.1	609.565	0.00239093	2.72027e+06	CRB&MSDIAL
292.103	11.938	HP	245545	2218.16	110.698	0.000299992	117973	CRB&MSDIAL
292.112	4.758	HP	1005404	2295.7	437.95	0.00206753	384348	CRB&MSDIAL
293.05	10.889	HN	139370	34072.2	4.09044	0.00115971	44707.3	CRB&MSDIAL
293.07	9.186	HP	217902	15107.2	14.4237	1.30895e-05	119002	CRB&MSDIAL
293.1	17.252	HN	162260	921.833	176.019	0.00380382	55315.7	CRB&MSDIAL
293.1	16.053	HN	4.60457e+06	22565.9	204.05	0.00305014	1.63939e+06	CRB&MSDIAL
293.109	4.758	HP	193530	3823.43	50.6168	0.00113258	79845.5	CRB&MSDIAL
294.155	12.36	HP	1664985	15002.8	110.979	0.00217421	627395	CRB&MSDIAL
295.066	9.922	HN	5.54819e+06	10717.6	517.673	0.00240954	2.06697e+06	CRB&MSDIAL
295.066	11.08	HN	1.27028e+07	23337.8	544.304	0.0018764	4.93295e+06	CRB&MSDIAL
295.066	8.314	HN	2030531	2504.14	810.871	0.00215346	771580	CRB&MSDIAL
295.068	9.772	HN	5.72449e+06	13736.8	416.725	0.00214652	2.17393e+06	CRB&MSDIAL
295.072	11.393	HN	1.30158e+07	7380.89	1763.45	0.00214907	4.95094e+06	CRB&MSDIAL
295.083	11.08	HN	1.95321e+06	5413.55	360.801	0.00205389	747161	CRB&MSDIAL
295.085	9.772	HN	1.50032e+06	3891.53	385.534	0.0019075	580601	CRB&MSDIAL
295.085	9.922	HN	1.47509e+06	3387.13	435.497	0.00190123	571320	CRB&MSDIAL
295.096	11.407	HN	142697	815.889	174.898	0.00193013	54940.9	CRB&MSDIAL
295.111	15.957	HP	8.97148e+06	23398.3	383.424	0.00371787	3.07088e+06	CRB&MSDIAL
295.111	17.007	HP	575624	2022.55	284.604	0.00709327	166175	MSDIAL
295.112	16.066	HP	9.83437e+06	23537.4	417.818	0.0037349	3.36345e+06	CRB&MSDIAL
295.121	17.252	HP	542667	1650.97	328.696	0.00535212	170310	MSDIAL
295.123	15.712	HP	1.01661e+07	19147.9	530.924	0.00262325	3.73184e+06	CRB&MSDIAL
295.134	17.061	HP	211357	624.297	338.552	0.00478031	68195.7	MSDIAL
296.069	11.393	HN	2.20587e+06	617.6	3571.69	0.00190415	855872	CRB&MSDIAL
296.071	9.758	HN	817879	444.4	1840.41	0.00190152	317324	CRB&MSDIAL
296.073	9.935	HN	824975	504.822	1634.19	0.00190128	320062	CRB&MSDIAL
296.074	8.341	HN	268436	343.085	782.417	0.00149233	107903	CRB&MSDIAL
296.099	17.265	HP	911635	3115	292.66	0.00172481	358315	CRB&MSDIAL
296.102	17.02	HP	955939	2872.11	332.835	0.00133379	390767	CRB&MSDIAL
296.116	17.252	HP	186825	753.956	247.793	0.00160726	74202	CRB&MSDIAL
296.12	15.712	HP	1.40728e+06	1715.93	820.129	0.002324	528136	CRB&MSDIAL
296.131	6.842	RP	128155	1057.44	121.193	0.00236086	47619.6	CRB&MSDIAL
296.132	6.72	RP	128309	361.605	354.833	0.0041586	42825.8	CRB&MSDIAL
296.134	6.597	RP	132610	448.816	295.466	0.00396872	44733.8	CRB&MSDIAL
296.881	9.036	HN	576914	85906.4	6.71562	0.00478285	159356	CRB&MSDIAL
297.082	11.161	HN	2.78174e+06	3366.29	826.353	0.00178738	1.08953e+06	CRB&MSDIAL
297.083	11.379	HN	2.77151e+06	3454.64	802.256	0.00178604	1.08562e+06	CRB&MSDIAL
297.104	11.161	HN	283509	711.4	398.523	0.00168781	111918	CRB&MSDIAL
298.088	11.148	HN	357509	355.267	1006.31	0.00183235	139493	CRB&MSDIAL
299.098	9.499	HN	771247	15923.3	48.4351	0.00149094	306098	CRB&MSDIAL
299.101	11.529	HN	215969	42367.6	5.0975	0.000418088	81550.5	CRB&MSDIAL
299.101	11.652	HN	180981	43065.8	4.20244	0.00436682	45235.9	CRB&MSDIAL
299.101	11.979	HN	215970	42426	5.09051	0.000415616	81570.1	CRB&MSDIAL
299.103	10.78	HN	240929	9732.55	24.7549	0.000251949	113770	CRB&MSDIAL
299.106	9.199	HN	791889	16268.1	48.6774	0.00168387	308492	CRB&MSDIAL
306.086	5.221	HN	189104	11359.6	16.6471	0.00741507	50478.3	CRB&MSDIAL
306.088	5.439	HN	163367	10668.6	15.3128	0.00758688	43020.7	CRB&MSDIAL
306.102	7.346	HP	1.10658e+06	1803.05	613.725	0.0039066	374827	CRB&MSDIAL
306.117	6.801	HP	195306	5285.15	36.9538	0.00316719	67371.9	MSDIAL
307.099	13.818	HP	377088	6808.52	55.3847	0.00267569	135662	CRB&MSDIAL
307.104	5.562	RN	456605	434.318	1051.31	0.00202663	175384	CRB&MSDIAL
307.104	5.725	RN	456605	371.372	1229.51	0.00228798	171912	CRB&MSDIAL
307.104	5.248	HN	891518	3988.61	223.516	0.00283324	321927	CRB&MSDIAL
307.112	4.73	HN	1.75805e+06	3376.45	520.68	0.00197673	677480	CRB&MSDIAL
308.109	4.744	HN	223251	570.163	391.556	0.00189594	86676.3	CRB&MSDIAL
308.132	6.161	HP	291022	9872.48	29.4782	2.99813e-07	185875	MSDIAL
308.133	14.568	HP	283188	1322.81	214.08	0.00222668	106726	CRB&MSDIAL
308.133	6.815	HP	738068	33152.2	22.263	5.16348e-07	459084	CRB&MSDIAL
308.133	6.434	HP	722909	20291.5	35.6262	2.37467e-07	467130	CRB&MSDIAL
309.023	9.036	HN	321396	37626.2	8.54181	0.00226468	107658	CRB&MSDIAL
309.024	8.859	HN	226955	32449.7	6.99406	0.00186813	76617	CRB&MSDIAL
309.112	4.662	HN	133729	776.929	172.125	1.54103e-05	77677.2	CRB&MSDIAL
309.124	4.785	HP	1.58472e+06	4865.7	325.691	0.00212565	602433	CRB&MSDIAL
310.121	4.744	HP	205301	3020	67.9805	0.00665365	59846.7	CRB&MSDIAL
313.091	6.815	HP	127794	2911.29	43.8961	1.85263e-07	83625.4	CRB&MSDIAL
313.116	13.737	HN	130350	4266.05	30.5553	0.00250531	46723.5	CRB&MSDIAL
314.089	11.311	HP	822453	33503.4	24.5483	0.000371176	377193	CRB&MSDIAL
314.104	11.434	HP	1.78498e+06	22657	78.7827	0.00355425	611814	CRB&MSDIAL
314.109	9.976	HP	818487	17757.6	46.0923	0.00611085	242120	CRB&MSDIAL
314.109	11.121	HP	1747778	15421.5	113.334	0.00302718	620784	CRB&MSDIAL
314.121	10.153	HP	635618	16293.3	39.0109	0.00253613	228978	CRB&MSDIAL
314.124	11.434	HP	894965	7095.84	126.125	0.00233744	333263	CRB&MSDIAL
315.074	8.641	HN	241917	7535.67	32.1029	0.00678396	68578.6	CRB&MSDIAL
315.11	11.434	HP	229008	4646.23	49.289	0.00261791	82751.7	CRB&MSDIAL
316.123	11.189	HP	300511	1969.52	152.581	0.00173695	117739	CRB&MSDIAL
317.096	16.053	HP	313568	3584.56	87.4774	0.00295435	112637	CRB&MSDIAL
317.283	25.89	RP	164484	10859.9	15.1461	0.00208598	58838.1	CRB&MSDIAL
319.062	10.439	HP	881509	4549.07	193.778	0.002656	321759	CRB&MSDIAL
319.065	11.42	HP	908503	3418.78	265.739	0.00170272	357318	CRB&MSDIAL
321.086	11.202	HP	1.13934e+06	1149.87	990.844	0.00146791	459237	CRB&MSDIAL
322.084	11.202	HP	144890	151.489	956.437	0.00149249	58254.2	CRB&MSDIAL
324.164	3.041	HP	153560	1624.25	94.5419	0.00223981	57404.9	CRB&MSDIAL
325.098	14.854	HP	224846	63153.1	3.56033	0.00963969	41292.3	CRB&MSDIAL
325.107	15.412	HP	328347	29209.3	11.2412	0.00385727	101301	MSDIAL
325.109	13.818	HP	4236052	83854.5	50.5167	0.0030921	1.47956e+06	CRB&MSDIAL
325.111	10.998	HP	165865	3194.82	51.9169	0.00490679	52206.7	CRB&MSDIAL
325.111	10.317	HP	425668	2324.35	183.134	0.00353318	146773	MSDIAL
325.111	10.875	HP	166222	2068.5	80.3586	0.0046512	53426.6	CRB&MSDIAL
325.112	12.633	HP	407812	4902.88	83.178	0.00272253	147120	CRB&MSDIAL
325.114	9.935	HP	471907	4807.7	98.1565	0.00369392	160331	CRB&MSDIAL
325.114	13.818	HP	4.45427e+06	88208.9	50.4969	0.00308923	1.55607e+06	CRB&MSDIAL
325.114	11.57	HP	129603	3789.33	34.202	0.00440469	41463.1	CRB&MSDIAL
325.12	13.151	HP	354436	4186.44	84.6629	0.00391093	118801	MSDIAL
325.12	14.84	HP	586609	155003	3.78451	0.00786892	119117	CRB&MSDIAL
325.12	14.527	HP	670226	123754	5.41577	0.00204095	210858	CRB&MSDIAL
325.121	9.704	HP	471019	5072.1	92.8647	0.00363528	160516	CRB&MSDIAL
325.127	11.57	HP	228415	3602.8	63.3992	0.003446	78373.5	CRB&MSDIAL
325.13	15.412	HP	131534	13635.7	9.64628	0.00434855	38792.1	MSDIAL
325.132	13.818	HP	1.23465e+06	28961.4	42.6308	0.00317391	427285	CRB&MSDIAL
326.123	13.818	HP	625442	12227.4	51.1509	0.00312498	218028	CRB&MSDIAL
326.138	13.818	HP	149218	2433.18	61.3265	0.00325647	51801.9	CRB&MSDIAL
326.141	15.685	HP	220550	2297.05	96.0146	0.0024541	81285.7	CRB&MSDIAL
326.152	4.744	HP	3.76478e+06	7147.65	526.716	0.00234716	1.40937e+06	CRB&MSDIAL
327.12	13.818	HP	136220	4516.95	30.1574	0.00166095	52495.8	CRB&MSDIAL
327.152	4.744	HP	621199	1543.59	402.437	0.00210407	236708	CRB&MSDIAL
328.125	12.033	HP	128139	9251.91	13.85	0.00353285	41516	CRB&MSDIAL
328.126	7.401	HP	435020	2135.29	203.729	0.00269306	158401	CRB&MSDIAL
328.135	12.033	HP	221285	8638.65	25.6157	0.00291352	77116	CRB&MSDIAL
331.106	4.771	HP	497612	1040.95	478.035	0.00240568	185625	CRB&MSDIAL
331.137	2.155	HP	339525	699.878	485.12	0.00313301	120404	CRB&MSDIAL
332.134	7.319	HP	155636	11274.6	13.804	0.00369933	49737.9	CRB&MSDIAL
333.062	18.056	HN	677534	7966.45	85.0484	0.00361129	231007	CRB&MSDIAL
333.079	7.387	HP	220231	73.2308	3007.36	0.00381511	75108.6	CRB&MSDIAL
335.036	9.826	HP	1.7449e+06	623.023	2800.7	0.00214385	664144	CRB&MSDIAL
335.079	18.069	HP	404026	4441.3	90.9701	0.00359668	137986	CRB&MSDIAL
335.102	6.393	HN	144090	2671.36	53.9389	8.49605e-05	75288.7	CRB&MSDIAL
335.104	6.829	HN	163249	4258.78	38.3324	0.000102192	83538.8	CRB&MSDIAL
336.165	6.815	HP	357913	6749.93	53.0247	7.31365e-06	211032	CRB&MSDIAL
336.171	4.104	RP	143005	4505.11	31.7427	6.25293e-06	83733.4	CRB&MSDIAL
336.173	6.815	HP	357657	6667.41	53.6426	8.81906e-06	209374	CRB&MSDIAL
337.109	12.837	HP	125775	1525.51	82.4475	0.00143313	50413.8	MSDIAL
337.117	7.646	HN	168948	483.119	349.702	0.0025059	62498.2	CRB&MSDIAL
338.342	4.526	HP	550881	109251	5.04232	8.45003e-08	310174	CRB&MSDIAL
339.345	4.512	HP	150441	39771.5	3.78264	2.82035e-06	70191.7	CRB&MSDIAL
341.09	13.832	HN	1787774	48189.7	37.0986	0.00356953	602522	CRB&MSDIAL
341.095	14.867	HN	1.04948e+06	292873	3.58339	0.00893212	199778	CRB&MSDIAL
341.095	12.047	HN	279120	6309.68	44.2367	0.00327127	96064.4	CRB&MSDIAL
341.103	13.846	HN	7.60902e+06	245807	30.9552	0.0034625	2.56426e+06	CRB&MSDIAL
341.104	14.554	HN	2.02791e+06	724137	2.80045	0.0338484	104007	CRB&MSDIAL
341.108	11.039	HN	407651	3791.98	107.504	0.00280152	146640	CRB&MSDIAL
341.11	15.726	HN	267519	54240.5	4.93209	0.0194618	36057.4	MSDIAL
341.111	15.44	HN	684990	100007	6.84942	0.00496341	186028	MSDIAL
341.111	11.516	HN	158043	2457.95	64.2988	0.00282875	56384.5	CRB&MSDIAL
341.111	13.178	HN	742737	10379.7	71.5569	0.00354533	253714	MSDIAL
341.111	14.554	HN	2.17462e+06	713506	3.0478	0.0204885	236272	CRB&MSDIAL
341.111	13.45	HN	7435745	307209	24.2042	0.00316144	2.52839e+06	CRB&MSDIAL
341.111	12.66	HN	384884	7835.07	49.1232	0.00328739	132796	MSDIAL
341.111	13.846	HN	8.13115e+06	284847	28.5457	0.00345148	2.73441e+06	CRB&MSDIAL
341.116	15.44	HN	668185	97629.3	6.8441	0.00501888	180900	MSDIAL
341.127	13.164	HN	228958	4268.68	53.6368	0.00360388	77555.7	MSDIAL
341.136	14.867	HN	187102	64021.1	2.9225	0.0319593	11146.9	CRB&MSDIAL
341.136	13.846	HN	555481	33536.2	16.5636	0.00368498	179488	CRB&MSDIAL
341.137	14.554	HN	207263	62482.8	3.31712	0.0145556	30143.2	CRB&MSDIAL
342.105	13.832	HN	1.38148e+06	33212.2	41.5955	0.00349102	468689	CRB&MSDIAL
342.113	13.846	HN	1.4778e+06	40040.1	36.908	0.00354699	498038	CRB&MSDIAL
342.137	13.832	HN	196309	8153.7	24.0761	0.00365599	64735.5	CRB&MSDIAL
342.139	17.238	HP	938210	47850.9	19.607	1.11887e-06	572486	CRB&MSDIAL
342.141	17.02	HP	353778	36548.1	9.6798	5.76262e-08	219976	CRB&MSDIAL
342.15	9.227	HP	134958	5676.66	23.7741	0.00142461	52963.9	MSDIAL
342.158	17.102	HP	159405	11884.4	13.4129	1.53238e-07	100171	CRB&MSDIAL
343.112	13.355	HP	945331	23005.6	41.0913	0.00291446	332261	CRB&MSDIAL
343.117	13.818	HP	2.37921e+06	42951.7	55.3926	0.00303237	835846	CRB&MSDIAL
343.117	14.867	HN	361453	36239.2	9.9741	0.0011745	136556	CRB&MSDIAL
343.119	14.568	HN	348202	37105.2	9.38419	0.00128335	129027	CRB&MSDIAL
343.121	15.726	HN	573253	14576.9	39.3261	0.000992125	238707	CRB&MSDIAL
343.124	15.44	HN	382155	15427.8	24.7705	0.000594347	166409	CRB&MSDIAL
343.124	13.696	HN	725407	8464.48	85.7002	0.00258979	264978	MSDIAL
343.127	13.818	HP	2.68522e+06	49512.4	54.2332	0.00304762	942007	CRB&MSDIAL
343.13	14.568	HN	338944	33470.5	10.1267	0.0014905	123646	CRB&MSDIAL
343.143	13.818	HP	748181	16173.1	46.2608	0.00309351	260813	CRB&MSDIAL
344.127	13.818	HP	371777	7742.43	48.0182	0.00343409	127005	CRB&MSDIAL
344.139	7.237	HP	182984	15713	11.6454	0.00145532	68213.8	CRB&MSDIAL
345.13	13.818	HP	185174	1386.92	133.514	0.00279546	66925.8	CRB&MSDIAL
345.136	13.682	HP	199788	1331.17	150.084	0.00273005	72605.1	CRB&MSDIAL
346.081	6.393	HN	143590	293.643	488.997	0.00272681	52308	CRB&MSDIAL
346.15	7.019	HP	217492	5401.43	40.2656	0.00205975	81503	CRB&MSDIAL
346.151	6.761	HP	216684	4138.33	52.3602	0.00195384	82413.8	CRB&MSDIAL
347.095	9.772	HP	259533	28624.4	9.06683	0.00283153	84097.6	MSDIAL
349.053	8.573	HP	569400	484.023	1176.39	0.00238867	212699	CRB&MSDIAL
349.077	8.614	HP	128922	870.636	148.077	0.00107153	54167.2	CRB&MSDIAL
349.153	2.128	HP	2961840	713	4154.05	0.00394995	1.00205e+06	CRB&MSDIAL
350.077	6.461	HN	154427	1470.5	105.017	0.00347043	53240.8	CRB&MSDIAL
351.079	6.447	HN	697115	3991.43	174.653	0.00272153	253109	CRB&MSDIAL
351.125	11.121	HP	156312	1092.21	143.115	0.00125224	64434.7	CRB&MSDIAL
351.132	7.333	HN	698733	2752.2	253.882	0.0060047	211890	CRB&MSDIAL
351.134	7.047	HN	674335	3373.62	199.885	0.00471423	217922	CRB&MSDIAL
351.137	7.346	HN	637849	2297.86	277.584	0.00596356	193892	CRB&MSDIAL
354.175	4.798	HP	946540	2094.13	451.996	0.0043379	312861	CRB&MSDIAL
354.175	7.782	RP	184577	223.093	827.354	0.00242569	68729.1	MSDIAL
355.103	7.074	HP	176368	33802.8	5.21755	0.0278025	16371.5	CRB&MSDIAL
355.182	4.826	HP	142671	939.625	151.838	0.00344904	49400.4	CRB&MSDIAL
358.071	11.366	HN	185629	11494.8	16.149	0.00628982	52189.3	CRB&MSDIAL
358.081	11.189	HN	201303	11196.4	17.9792	0.00623153	57227.8	CRB&MSDIAL
359.119	11.284	HN	132214	3797.74	34.8139	0.00324409	45245.7	CRB&MSDIAL
359.119	10.903	HN	132174	3675.4	35.9619	0.00322762	45323.7	CRB&MSDIAL
359.121	13.737	HN	205116	5473.07	37.4772	0.00255593	73703.9	CRB&MSDIAL
359.121	13.982	HN	191976	5667.44	33.8734	0.00241573	69510.4	CRB&MSDIAL
359.124	13.042	HN	221540	1714.4	129.223	0.00192877	85133.2	CRB&MSDIAL
359.124	12.837	HN	221695	1735.2	127.763	0.00191492	85287.6	CRB&MSDIAL
360.133	13.818	HP	3.13861e+06	71374.2	43.9741	0.00325007	1.08156e+06	CRB&MSDIAL
360.142	14.527	HP	1.97393e+06	595190	3.31647	0.0133751	299804	CRB&MSDIAL
360.143	13.818	HP	1.04258e+07	210557	49.5155	0.00317349	3.62032e+06	CRB&MSDIAL
360.146	11.734	HP	438314	7748.26	56.5693	0.00241038	160707	MSDIAL
360.148	11.012	HP	234504	2767.02	84.7496	0.00209185	88612.8	CRB&MSDIAL
360.149	15.862	HP	372580	73611.7	5.06142	0.0156137	59503	MSDIAL
360.149	13.151	HP	1.99973e+06	20046.1	99.7568	0.0030736	706305	MSDIAL
360.15	15.699	HP	456559	73496.3	6.21201	0.0110168	92327.4	MSDIAL
360.151	11.502	HP	132113	6232.88	21.1961	0.00156757	50627.1	MSDIAL
360.151	13.818	HP	1.13432e+07	238949	47.4714	0.00317563	3.93482e+06	CRB&MSDIAL
360.152	12.647	HP	1.3419e+06	35080.2	38.2523	0.00170629	516286	CRB&MSDIAL
360.155	15.412	HP	1.9479e+06	181018	10.7608	0.00463366	572107	MSDIAL
360.155	14.84	HP	2.58116e+06	475224	5.43145	0.00194514	819232	CRB&MSDIAL
360.156	14.527	HP	2.34688e+06	736316	3.18733	0.0186144	281471	CRB&MSDIAL
360.165	15.876	HP	241225	45935.1	5.25143	0.0154163	39187.9	MSDIAL
360.165	12.51	HP	710463	44924.1	15.8147	0.00157362	266271	CRB&MSDIAL
360.165	11.666	HP	186531	11211.7	16.6372	0.00157363	70298.7	MSDIAL
360.165	12.374	HP	710690	29856.8	23.8033	0.00107325	287940	CRB&MSDIAL
360.166	15.699	HP	203209	39953.7	5.08611	0.0182096	29146.8	MSDIAL
360.174	14.84	HP	431220	104113	4.14184	0.00556097	100911	CRB&MSDIAL
360.174	14.527	HP	390974	104627	3.73685	0.00871245	76080	CRB&MSDIAL
360.175	13.818	HP	975257	37265.7	26.1703	0.00321529	331509	CRB&MSDIAL
361.133	13.832	HP	234773	4181.88	56.1405	0.00322457	81446.7	CRB&MSDIAL
361.145	14.84	HP	301384	57678.5	5.22524	0.00202701	94144.8	CRB&MSDIAL
361.152	13.151	HP	294929	3646.52	80.8795	0.00280616	105730	MSDIAL
361.152	15.412	HP	280818	31751.1	8.84435	0.00560901	76480.9	MSDIAL
361.153	14.84	HP	362660	69996.8	5.18109	0.00215013	111910	CRB&MSDIAL
361.154	13.818	HP	1.66943e+06	34711	48.0952	0.0031742	579321	CRB&MSDIAL
361.155	14.527	HP	350296	104979	3.33683	0.0147053	50484.5	CRB&MSDIAL
361.162	12.497	HP	168739	7848.47	21.4996	0.00161548	64109.8	CRB&MSDIAL
361.166	14.54	HP	255583	80968.4	3.15658	0.0215667	26844.4	CRB&MSDIAL
361.168	12.388	HP	130749	7611.18	17.1785	0.00144216	49916.5	CRB&MSDIAL
361.178	13.832	HP	225085	6105.44	36.8663	0.00316432	77654	CRB&MSDIAL
362.154	15.412	HP	136212	9201.84	14.8027	0.0020866	48642.2	MSDIAL
362.156	15.699	HP	149690	5877.33	25.469	0.00165886	57263.4	MSDIAL
362.157	14.854	HP	158939	20913.8	7.59972	0.00227165	52266.3	CRB&MSDIAL
362.158	13.818	HP	487939	8366.88	58.318	0.00323845	169446	CRB&MSDIAL
362.159	14.527	HP	138221	29195.7	4.7343	0.00397263	36666.8	CRB&MSDIAL
362.167	14.854	HP	132483	18357.4	7.21688	0.00295673	41042.4	CRB&MSDIAL
362.17	15.699	HP	159174	3594.17	44.2868	0.00123973	64675.2	MSDIAL
362.18	13.491	HP	127489	2877.25	44.3094	0.00179381	48890.7	CRB&MSDIAL
363.054	11.066	HN	281291	2298.1	122.401	0.0031755	99115.5	CRB&MSDIAL
363.056	10.766	HN	287744	2235.87	128.694	0.00365158	98518.3	CRB&MSDIAL
363.058	11.407	HN	274669	1143.67	240.166	0.0026502	100400	CRB&MSDIAL
363.069	9.717	HP	142444	12305.2	11.576	0.00519491	41071.4	CRB&MSDIAL
363.074	5.493	HN	396574	1585.51	250.124	0.00279408	143668	CRB&MSDIAL
365.071	11.161	HN	147768	1263.09	116.989	0.00137567	59801.1	CRB&MSDIAL
365.106	11.42	HP	2836112	12634.4	224.475	0.00306013	1.00826e+06	CRB&MSDIAL
365.106	13.151	HP	851555	40998.1	20.7706	0.0045071	265943	MSDIAL
365.109	13.818	HP	2.1953e+06	473708	4.63429	0.00289366	629320	CRB&MSDIAL
365.11	11.012	HP	3.03734e+06	14694	206.706	0.00242892	1.1266e+06	CRB&MSDIAL
365.111	12.633	HP	506664	39166	12.9363	0.00437602	153934	MSDIAL
365.111	11.747	HP	808745	10308	78.4576	0.00332846	280458	CRB&MSDIAL
365.129	11.025	HP	480093	3101.28	154.805	0.00234482	178937	CRB&MSDIAL
365.13	13.846	HP	344747	76830.4	4.48712	0.00362873	93316	CRB&MSDIAL
366.109	13.818	HP	316849	66601.8	4.75737	0.00228785	95673.2	CRB&MSDIAL
366.11	12.606	HP	215359	2194.76	98.1241	0.00402261	71921.3	MSDIAL
366.112	11.012	HP	429877	1709.37	251.482	0.00243832	159472	CRB&MSDIAL
366.12	13.846	HP	269083	51683	5.20642	0.00181028	86692.3	CRB&MSDIAL
367.105	15.699	HP	141744	12057.5	11.7557	8.64344e-05	69147.9	CRB&MSDIAL
367.107	11.257	HN	457507	196586	2.32726	0.005959	80028.2	CRB&MSDIAL
367.11	13.846	HP	192645	18863.2	10.2128	0.000259624	86782.5	CRB&MSDIAL
367.111	9.962	HN	501477	165602	3.0282	0.00113972	143209	CRB&MSDIAL
367.118	13.682	HP	242782	19829.1	12.2437	0.00017779	114544	CRB&MSDIAL
367.119	15.467	HP	193204	27993.3	6.90178	1.91643e-05	95312.8	CRB&MSDIAL
369.069	18.069	HN	184405	206.535	892.852	0.00216814	70074.6	CRB&MSDIAL
370.104	4.758	HN	200092	622.462	321.453	0.00395701	67472.3	CRB&MSDIAL
370.131	5.998	HN	131418	3434.33	38.2659	0.00353173	44268.3	CRB&MSDIAL
371.122	9.976	HN	1.76795e+06	6428.72	275.008	0.00246732	654642	CRB&MSDIAL
371.124	9.704	HN	1.69935e+06	7188.65	236.394	0.00231672	636184	CRB&MSDIAL
371.124	11.366	HN	1.11111e+06	9251.86	120.095	0.00234189	413440	CRB&MSDIAL
371.139	10.685	HN	387102	6659.98	58.1236	0.000691895	169571	CRB&MSDIAL
372.119	9.922	HN	268587	865.186	310.439	0.00240628	99957.7	CRB&MSDIAL
373.141	10.685	HN	583308	651.468	895.375	0.00148622	234655	CRB&MSDIAL
377.079	14.854	HN	309534	110296	2.8064	0.0439875	5664.61	CRB&MSDIAL
377.085	13.846	HN	500651	64352	7.77988	0.00312662	156691	CRB&MSDIAL
377.09	14.595	HN	348782	119805	2.91126	0.0317514	21182.4	CRB&MSDIAL
377.101	13.846	HN	257030	41924.9	6.13073	0.00276706	79061.2	CRB&MSDIAL
379.085	14.854	HN	140258	53545.3	2.61942	0.0281283	9828.34	MSDIAL
379.086	13.859	HN	197952	27808.3	7.11845	0.00367037	58906.8	CRB&MSDIAL
380.845	9.05	HN	551516	71532.6	7.70999	0.00560508	149125	CRB&MSDIAL
380.855	9.05	HN	370638	48278.1	7.67714	0.00514752	102747	CRB&MSDIAL
381.075	8.6	HP	155629	1360.07	114.428	0.00181233	60360.5	CRB&MSDIAL
382.842	9.009	HN	153947	19976.1	7.70652	0.00515999	42672.8	CRB&MSDIAL
382.847	8.995	HN	153904	19595.8	7.85393	0.00523999	42599.2	CRB&MSDIAL
383.115	11.298	HP	240430	12335.9	19.4902	0.00344977	79399.7	CRB&MSDIAL
383.118	10.903	HP	244477	12631.5	19.3546	0.00346087	80648.8	CRB&MSDIAL
383.12	8.641	HN	1.83024e+06	18911.4	96.7796	0.00100048	770620	CRB&MSDIAL
383.137	8.641	HN	596639	2010.63	296.742	0.000790558	260703	CRB&MSDIAL
384.121	8.627	HN	281611	839.826	335.321	0.000991282	119717	CRB&MSDIAL
384.184	2.101	HP	1.95545e+06	686.524	2848.33	0.00273757	713003	CRB&MSDIAL
384.348	7.483	HP	368479	173012	2.12979	0.0269509	23807.5	MSDIAL
385.889	13.846	HN	198237	3878.9	51.1065	0.00265063	71338.4	CRB&MSDIAL
386.94	19.582	HN	153267	1669.95	91.7793	0.00383807	51579.7	CRB&MSDIAL
387.097	15.726	HN	164229	34865.6	4.71035	0.0182552	23051.4	CRB&MSDIAL
387.1	14.881	HN	1741987	668970	2.60398	0.0381303	61369.3	CRB&MSDIAL
387.1	14.568	HN	2.29566e+06	657557	3.49119	0.00778202	453893	CRB&MSDIAL
387.107	15.44	HN	1.37467e+06	157286	8.73994	0.00458633	396610	CRB&MSDIAL
387.11	13.846	HN	2.18032e+07	877248	24.8541	0.00341587	7.30921e+06	CRB&MSDIAL
387.116	13.164	HN	1.01871e+06	17611	57.845	0.00317758	354696	MSDIAL
387.116	14.554	HN	4071342	1.43772e+06	2.83181	0.0302922	262316	CRB&MSDIAL
387.116	11.734	HN	736133	8796.2	83.6876	0.0029517	261658	CRB&MSDIAL
387.116	12.892	HN	1.0216e+06	14434.2	70.7763	0.00342973	351480	MSDIAL
387.116	11.025	HN	874786	9260.81	94.461	0.00242354	322730	CRB&MSDIAL
387.118	15.44	HN	1.50702e+06	185851	8.10874	0.00511998	418086	CRB&MSDIAL
387.119	12.647	HN	325484	6249.05	52.0853	0.00439436	105411	MSDIAL
387.119	13.846	HN	21927345	958301	22.8815	0.00338487	7.33882e+06	CRB&MSDIAL
387.121	11.516	HN	299491	8028.51	37.3034	0.00281873	105828	CRB&MSDIAL
387.13	13.832	HN	7.40736e+06	490636	15.0975	0.0035847	2.3934e+06	CRB&MSDIAL
387.13	11.025	HN	321609	3591.4	89.5496	0.00266643	116593	CRB&MSDIAL
387.132	14.867	HN	1.27936e+06	435338	2.93878	0.0252099	110306	CRB&MSDIAL
387.141	15.44	HN	193340	25486.9	7.58585	0.00594779	50893.1	CRB&MSDIAL
387.141	14.54	HN	413113	142669	2.8956	0.0257314	34415.2	CRB&MSDIAL
387.152	13.818	HN	196326	21697.9	9.04813	0.00336358	61745.7	CRB&MSDIAL
387.938	13.832	HN	206599	819.261	252.178	0.00174832	80899.1	CRB&MSDIAL
387.956	13.846	HN	338698	769.63	440.079	0.00171894	133211	CRB&MSDIAL
388.099	14.867	HN	160346	40218.5	3.98688	0.00544395	37469.5	MSDIAL
388.12	13.846	HN	4.68501e+06	168155	27.8613	0.00315066	1.60321e+06	CRB&MSDIAL
388.12	12.892	HN	169050	2029.33	83.3035	0.00357277	57762.3	MSDIAL
388.12	11.025	HN	133514	994.279	134.282	0.00181726	51942.4	CRB&MSDIAL
388.122	15.44	HN	238014	42031	5.66281	0.0118086	45583.8	MSDIAL
388.122	13.164	HN	162279	2661.2	60.9796	0.003296	56115.4	MSDIAL
388.145	13.832	HN	422004	21101.4	19.9988	0.00408219	134607	CRB&MSDIAL
389.122	13.846	HN	2.11297e+06	43856	48.1796	0.00291349	747263	CRB&MSDIAL
389.122	14.554	HN	981865	75285.5	13.0419	0.00167831	360767	CRB&MSDIAL
389.122	14.867	HN	968722	81402.8	11.9004	0.00159401	355510	CRB&MSDIAL
389.124	15.44	HN	386672	23587.2	16.3933	0.000717834	161531	CRB&MSDIAL
389.126	15.726	HN	703163	20415.2	34.4431	0.00118196	285356	CRB&MSDIAL
389.13	13.709	HN	1.78255e+06	34436.5	51.7634	0.00265194	643161	CRB&MSDIAL
389.133	14.568	HN	994117	61529.5	16.1568	0.00198966	360943	CRB&MSDIAL
389.133	14.867	HN	995009	61308	16.2297	0.00196452	362151	CRB&MSDIAL
389.143	13.832	HN	647975	9793.92	66.1609	0.00226818	242050	CRB&MSDIAL
389.152	14.568	HN	152765	6043.97	25.2757	0.00176669	58064.4	CRB&MSDIAL
390.119	13.846	HN	272366	4512.34	60.3603	0.00267354	98269.7	CRB&MSDIAL
390.122	14.867	HN	134666	7167.56	18.7883	0.00156351	51298.5	CRB&MSDIAL
390.125	14.568	HN	145684	8380.76	17.3831	0.00139186	56142.1	CRB&MSDIAL
390.128	13.846	HN	282084	4163.38	67.7537	0.00274451	101572	CRB&MSDIAL
390.134	14.568	HN	154197	8716.35	17.6905	0.00155769	58424.9	CRB&MSDIAL
390.136	14.881	HN	147151	4212.47	34.9321	0.00243859	53575.9	CRB&MSDIAL
390.139	13.832	HN	188092	2237.55	84.0615	0.00257619	68759.7	CRB&MSDIAL
391.102	10.153	HP	199655	32537.9	6.13607	5.63487e-06	103408	CRB&MSDIAL
392.987	9.036	HN	235035	22805	10.3063	0.00198795	82152.2	CRB&MSDIAL
400.215	6.801	RP	197081	1748.59	112.708	0.00375827	66870	CRB&MSDIAL
400.216	7.592	HP	407516	1313.12	310.341	0.00306645	144993	CRB&MSDIAL
400.218	7.088	RP	201399	1751.97	114.956	0.00395202	67552.4	CRB&MSDIAL
403.237	25.658	RP	443571	199816	2.21989	0.0305712	24549	MSDIAL
404.096	14.581	HN	601816	221935	2.71168	0.0470407	5227.44	CRB&MSDIAL
404.108	13.846	HN	617916	130995	4.7171	0.00553817	152050	CRB&MSDIAL
407.111	11.052	HP	168416	6133.54	27.4582	0.00275982	59170	CRB&MSDIAL
407.116	10.834	HP	173991	5415.78	32.1267	0.00334934	59060.1	CRB&MSDIAL
412.218	2.142	HP	887734	478.25	1856.21	0.00350181	308220	CRB&MSDIAL
413.147	6.12	HP	130800	7676.09	17.04	0.00807566	33970.9	CRB&MSDIAL
414.235	8.273	HP	125042	1017.12	122.937	0.000914699	53735.4	MSDIAL
420.186	8.832	HP	527101	31161.2	16.9153	0.00358864	170737	CRB&MSDIAL
420.192	9.05	HP	543353	32837.6	16.5467	0.00330487	178761	CRB&MSDIAL
427.178	7.128	RN	250889	1157	216.845	0.0034761	86894.8	CRB&MSDIAL
427.181	6.829	RN	261547	1132.28	230.992	0.00346932	90650.8	CRB&MSDIAL
427.182	7.592	HN	547866	1853.76	295.543	0.00169288	215758	CRB&MSDIAL
427.193	7.442	HN	410220	1670.3	245.596	0.00169587	161394	CRB&MSDIAL
429.372	25.1	RP	213505	26043.5	8.198	0.000621542	84652.6	CRB&MSDIAL
429.405	4.335	HP	331151	5294.39	62.5475	3.59137e-05	185656	MSDIAL
429.407	10.453	HP	218174	96865.6	2.25234	0.00837982	33531.4	CRB&MSDIAL
431.171	7.769	HN	203274	310.605	654.446	0.00447691	66705.6	CRB&MSDIAL
432.173	12.701	HP	628705	3901.03	161.164	0.00114693	263204	CRB&MSDIAL
432.176	12.415	HP	625960	4279.5	146.27	0.00117228	261109	CRB&MSDIAL
432.177	12.837	HP	624296	3664.2	170.377	0.00114078	261636	CRB&MSDIAL
432.381	21.121	RP	128045	1391.92	91.9917	0.00410514	42525.2	CRB&MSDIAL
432.395	20.753	RP	157680	1091.23	144.497	0.0041117	52485.1	CRB&MSDIAL
432.397	21.08	RP	164915	1032.86	159.668	0.0048726	52767.6	CRB&MSDIAL
434.199	7.537	HP	1.2233e+06	3065.62	399.037	0.00508152	388492	CRB&MSDIAL
434.2	6.91	RP	125273	3204.39	39.0943	0.00226112	46042.7	CRB&MSDIAL
434.201	7.306	RP	128055	3097.47	41.3419	0.0026571	45790.7	CRB&MSDIAL
434.202	7.796	HP	1.26577e+06	4185.62	302.409	0.00269541	461559	CRB&MSDIAL
435.199	7.769	HP	223210	2954.79	75.5419	0.00395571	74609.9	CRB&MSDIAL
435.199	7.564	HP	221736	2323.49	95.4326	0.00594095	67014.1	CRB&MSDIAL
439.084	15.44	HN	791845	2590.53	305.669	0.00191371	306059	MSDIAL
439.085	14.595	HN	1.26906e+06	6521.56	194.595	0.00175757	496442	CRB&MSDIAL
439.09	14.908	HN	1613875	6340.98	254.515	0.00179199	630128	CRB&MSDIAL
439.091	15.712	HN	134884	1654.95	81.5033	0.00269998	48670.7	MSDIAL
440.093	14.84	HN	181654	644.674	281.777	0.00166093	71740.9	CRB&MSDIAL
441.114	8.832	HP	301723	21323.2	14.15	0.00310823	99807.3	CRB&MSDIAL
441.115	9.05	HP	301887	21747.1	13.8817	0.00314643	99460.8	CRB&MSDIAL
441.118	14.895	HN	386734	898.977	430.193	0.00216569	146648	CRB&MSDIAL
441.133	9.05	HP	155783	13387.4	11.6366	0.00375099	48588.6	CRB&MSDIAL
441.196	7.769	HN	192846	2252.51	85.6138	0.0065604	56457.6	CRB&MSDIAL
441.2	7.306	RN	149735	77.6591	1928.1	0.00210887	57146.4	CRB&MSDIAL
441.205	7.442	HN	159079	1480.83	107.425	0.00596059	48013.1	CRB&MSDIAL
442.4	10.18	HP	211356	57549.7	3.67259	8.96334e-06	95275.5	CRB&MSDIAL
446.128	13.805	HN	146985	234.78	626.053	0.00309796	52271.3	CRB&MSDIAL
446.154	14.091	HN	717822	458.682	1564.97	0.00215133	272974	CRB&MSDIAL
447.154	9.05	HN	278799	14733.4	18.923	0.00388972	89351.1	CRB&MSDIAL
447.156	8.845	HN	276660	18740.4	14.7628	0.00366639	88270.4	CRB&MSDIAL
447.385	25.045	RP	137706	3468.21	39.7052	1.86854e-05	78830	MSDIAL
448.166	14.077	HP	665413	762.044	873.194	0.00191579	257693	CRB&MSDIAL
451.132	8.137	HN	217106	622.5	348.765	0.00223972	81980.2	CRB&MSDIAL
451.136	7.81	HN	226397	702.275	322.376	0.00293558	81385.5	CRB&MSDIAL
455.095	13.832	HN	144542	40466.7	3.57188	0.00429813	34891.5	CRB&MSDIAL
455.106	13.846	HN	141569	46889	3.01923	0.0100821	24027.8	CRB&MSDIAL
455.106	11.012	HN	167610	1761.85	95.1329	0.0030332	59332.5	CRB&MSDIAL
455.131	8.791	HP	135867	2365.95	57.4261	0.00299846	48062.4	CRB&MSDIAL
455.138	8.627	HP	158654	2185.26	72.6017	0.00319741	55582.9	CRB&MSDIAL
457.105	13.927	HN	1.33491e+06	3422.72	390.014	0.00541633	417098	CRB&MSDIAL
457.119	15.44	HN	1271333	5114.9	248.555	0.00282034	459704	CRB&MSDIAL
457.12	13.927	HN	2.12304e+06	4050.51	524.142	0.00477283	686014	CRB&MSDIAL
457.123	13.641	HN	2094854	3274.45	639.758	0.00427874	695222	CRB&MSDIAL
457.138	13.927	HN	682351	926.278	736.66	0.00538658	213793	CRB&MSDIAL
457.141	13.641	HN	465779	588.189	791.886	0.00483677	150077	CRB&MSDIAL
458.125	13.641	HN	405889	392.55	1033.98	0.00337241	142031	CRB&MSDIAL
458.128	13.927	HN	386746	474.333	815.346	0.00376084	132215	CRB&MSDIAL
458.768	8.94	HP	177442	28724.7	6.17733	0.00652643	43933.9	CRB&MSDIAL
459.136	12.715	HN	130535	5300.67	24.6261	0.000239533	62040.9	CRB&MSDIAL
459.139	12.429	HN	131456	5429.83	24.2099	0.000177159	63935.7	CRB&MSDIAL
461.17	8.137	HN	137932	1148.44	120.103	0.000914936	58979.2	CRB&MSDIAL
461.171	7.796	HN	137436	1617.49	84.9688	0.00170743	53901.2	CRB&MSDIAL
464.808	9.036	HN	316475	44939	7.04232	0.00624231	81572	CRB&MSDIAL
470.152	11.366	HN	127846	3084.05	41.454	6.80877e-05	67419.2	MSDIAL
473.163	14.309	HN	2.13136e+06	5487.69	388.39	0.00189143	825981	CRB&MSDIAL
473.165	14.5	HN	2.04707e+06	5807.41	352.492	0.00168022	807562	CRB&MSDIAL
473.166	14.854	HN	613738	4847.28	126.615	0.00164628	241661	MSDIAL
473.184	14.513	HN	447005	1114.53	401.069	0.00191786	172846	CRB&MSDIAL
473.185	14.309	HN	427956	1136.6	376.523	0.00191585	165482	CRB&MSDIAL
474.147	13.873	HN	6413575	1369.2	4684.18	0.00190218	2.48904e+06	CRB&MSDIAL
474.155	14.295	HN	3.83493e+06	2051.36	1869.46	0.00189136	1.48922e+06	CRB&MSDIAL
474.162	14.527	HN	801986	1881.61	426.223	0.0016762	316656	CRB&MSDIAL
474.177	14.309	HN	265790	997.239	266.526	0.00171249	104443	CRB&MSDIAL
474.18	14.513	HN	218981	668.957	327.347	0.00171469	86091.7	CRB&MSDIAL
475.126	9.976	HN	928090	1417.07	654.937	0.00216276	352294	CRB&MSDIAL
475.128	11.393	HN	565520	645.523	876.066	0.00210296	215802	CRB&MSDIAL
475.13	11.08	HN	516398	696.432	741.491	0.00217078	195927	CRB&MSDIAL
475.134	14.527	HN	150746	1404.49	107.332	0.00591533	45671.6	CRB&MSDIAL
475.143	13.859	HN	1.38246e+06	1454.8	950.275	0.0021576	525237	CRB&MSDIAL
475.143	9.908	HN	582339	2554.89	227.931	0.00220731	219626	CRB&MSDIAL
475.143	11.393	HN	338266	615.976	549.155	0.00269388	123546	CRB&MSDIAL
475.149	13.859	HN	1415336	1103.89	1282.14	0.00215799	537858	CRB&MSDIAL
475.177	14.268	HP	535717	600.455	892.185	0.00215384	203583	CRB&MSDIAL
476.147	13.846	HN	486522	219.568	2215.81	0.00215239	185034	CRB&MSDIAL
476.159	13.641	HP	3.35822e+06	2053.64	1635.25	0.00213575	1.27872e+06	CRB&MSDIAL
476.16	13.914	HP	3418991	3078.02	1110.77	0.00269778	1.24952e+06	CRB&MSDIAL
476.168	13.641	HP	3.34086e+06	1832.93	1822.69	0.00213783	1.27198e+06	CRB&MSDIAL
477.152	10.698	HN	1805191	2278.66	792.217	0.0027863	656127	CRB&MSDIAL
477.161	13.641	HP	573255	262.159	2186.67	0.00213149	218391	CRB&MSDIAL
477.164	8.586	HP	165748	2491.13	66.5352	0.00164211	64755.1	CRB&MSDIAL
477.165	13.914	HP	610065	311.463	1958.71	0.00303062	218179	CRB&MSDIAL
477.167	10.344	HN	390030	1580.38	246.795	0.00240839	146148	CRB&MSDIAL
477.17	8.981	HP	186278	2346.11	79.3987	0.00166192	72819.3	CRB&MSDIAL
481.116	13.927	HP	291781	368.3	792.237	0.00332862	102360	CRB&MSDIAL
481.122	13.641	HP	293970	219.75	1337.75	0.00344248	102429	CRB&MSDIAL
481.124	7.21	HN	262955	465.214	565.234	0.00275597	95617.9	CRB&MSDIAL
481.132	13.927	HP	167590	258.325	648.756	0.00342422	58415.9	CRB&MSDIAL
499.136	6.052	HN	612491	909.692	673.294	0.00333789	214973	CRB&MSDIAL
500.164	7.237	HP	172374	274.027	629.039	0.00495673	55161.1	CRB&MSDIAL
503.142	17.293	HN	139117	45652.2	3.04733	0.0310996	8879.55	MSDIAL
503.167	16.407	HN	143530	12594.8	11.396	0.00456926	42697.9	MSDIAL
504.19	19.078	HP	139908	11167.7	12.528	0.00193202	50074.1	MSDIAL
504.191	18.914	HP	142778	11259.6	12.6806	0.00194973	51076.3	MSDIAL
504.191	13.818	HP	170760	3198.28	53.3913	0.00382383	57060.8	CRB&MSDIAL
504.196	13.396	HP	149103	2342.39	63.654	0.0032254	51834.1	CRB&MSDIAL
507.136	5.671	HN	276173	2118.37	130.37	0.00179245	107309	CRB&MSDIAL
509.154	5.711	HN	234443	212.952	1100.92	0.00272108	85536.6	CRB&MSDIAL
515.406	26.408	RP	153962	14637.6	10.5182	4.18657e-11	106289	CRB&MSDIAL
522.191	17.047	HP	1.15051e+06	386950	2.97328	0.0357135	53281.9	CRB&MSDIAL
522.2	13.818	HP	374872	899.262	416.867	0.00277005	136092	CRB&MSDIAL
522.201	17.047	HP	1.51963e+06	532032	2.85628	0.0446513	24632.8	CRB&MSDIAL
522.201	16.353	HP	852430	42235.7	20.1827	0.00399522	273079	MSDIAL
522.204	15.903	HP	1080684	17210.8	62.791	0.00283296	385291	MSDIAL
522.219	13.818	HP	204034	1237.35	164.896	0.00173918	79792.9	CRB&MSDIAL
522.224	17.047	HP	518370	181057	2.86301	0.0451244	7652.38	CRB&MSDIAL
522.23	15.889	HP	200699	3768.64	53.255	0.00198897	75873.8	MSDIAL
523.208	15.889	HP	231005	1896.17	121.827	0.00338659	80175.3	MSDIAL
523.224	17.047	HP	158593	54765.8	2.89584	0.0415797	4137.43	MSDIAL
527.145	17.047	HP	416970	73146.8	5.70046	0.00104956	148515	CRB&MSDIAL
527.154	17.047	HP	634972	115656	5.49016	0.00116495	221197	CRB&MSDIAL
527.158	15.944	HP	300017	19587.4	15.3169	0.0033276	98637.8	CRB&MSDIAL
527.158	15.821	HP	573728	17261.8	33.2368	0.0030391	199246	CRB&MSDIAL
527.17	4.88	HN	195723	179.69	1089.22	0.00273682	71328.5	CRB&MSDIAL
527.177	17.047	HP	262730	46245.1	5.68125	0.00117633	92086.7	CRB&MSDIAL
528.163	17.047	HP	140902	25433.8	5.53995	0.00124477	48732.4	CRB&MSDIAL
528.198	5.711	HP	380167	408.756	930.058	0.00307281	135496	CRB&MSDIAL
531.404	25.004	RP	194153	51576.3	3.76439	0.00131686	59817.4	CRB&MSDIAL
531.411	24.8	RP	189383	31950.1	5.92747	0.000360381	75474.1	CRB&MSDIAL
533.162	13.805	HN	126108	7733.56	16.3067	0.00128626	49370.2	CRB&MSDIAL
533.172	13.832	HN	142505	9602.8	14.8399	0.00136427	55053.6	CRB&MSDIAL
535.15	13.818	HN	443986	370.822	1197.3	0.00190731	172122	CRB&MSDIAL
535.157	13.164	HN	527579	706.159	747.111	0.00217164	200158	CRB&MSDIAL
535.161	14.581	HN	279477	694.372	402.489	0.00245378	103712	CRB&MSDIAL
535.164	13.846	HN	262379	794.535	330.229	0.00239104	97780.2	CRB&MSDIAL
536.161	8.368	HP	1.09546e+06	447826	2.44618	0.000104918	350416	MSDIAL
536.162	13.832	HN	131471	70.2558	1871.32	0.00242705	48982.5	CRB&MSDIAL
536.164	5.003	HP	2.49048e+06	11737	212.19	9.98854e-06	1.47748e+06	MSDIAL
536.166	4.308	HP	2825983	14952.8	188.993	9.86745e-06	1.679e+06	MSDIAL
537.162	6.393	HP	259052	44774.8	5.78566	0.00967256	56075.5	MSDIAL
537.164	13.846	HN	646196	3119.39	207.154	0.00176103	252522	MSDIAL
537.164	14.568	HN	278556	6135.11	45.4035	0.00184051	106322	CRB&MSDIAL
537.167	4.294	HP	1479844	50632.6	29.2271	3.40712e-05	818365	MSDIAL
537.167	14.854	HN	168188	6710.33	25.064	0.00189981	62694	CRB&MSDIAL
537.168	4.935	HP	1.02994e+06	9098.68	113.197	2.30832e-05	590087	MSDIAL
537.539	25.658	RP	1089756	377781	2.88462	0.00986059	183498	MSDIAL
537.539	24.65	RP	978871	355515	2.75339	0.0144539	133694	CRB&MSDIAL
538.163	5.098	HP	663696	3765.17	176.272	7.75681e-06	397384	MSDIAL
538.165	4.308	HP	984540	6693.8	147.082	1.03819e-05	582833	MSDIAL
538.166	2.373	HP	1.2795e+06	521241	2.45472	5.37601e-05	427758	MSDIAL
538.167	7.428	HP	580776	166553	3.48704	0.00254276	158246	CRB&MSDIAL
539.135	17.293	HN	210193	38747.3	5.42472	0.0149423	35316.4	CRB&MSDIAL
539.14	17.088	HN	214911	45298.5	4.74432	0.0161102	33236.2	CRB&MSDIAL
539.15	17.306	HN	131933	32645.5	4.04139	0.033086	8402.42	CRB&MSDIAL
542.731	8.927	HP	198326	35500.1	5.58662	0.00750008	45929.9	CRB&MSDIAL
548.765	9.05	HN	371327	41903.8	8.86142	0.0054522	103002	CRB&MSDIAL
549.109	4.472	HN	193553	11541.8	16.7698	0.00113432	76590.9	CRB&MSDIAL
549.147	17.061	HN	922884	193382	4.77232	0.00230959	275069	MSDIAL
549.147	17.293	HN	827177	198655	4.1639	0.00527469	197036	MSDIAL
549.172	15.821	HN	2.18871e+06	18853.5	116.091	0.00301501	777231	CRB&MSDIAL
549.173	15.971	HN	2.16149e+06	25678.8	84.1744	0.00309012	761162	CRB&MSDIAL
549.18	16.38	HN	1.04905e+06	50317.3	20.8487	0.00374303	341359	MSDIAL
550.173	16.38	HN	378569	12953.2	29.2259	0.00373326	125194	CRB&MSDIAL
550.176	15.971	HN	496429	5235.07	94.8275	0.00313508	174525	CRB&MSDIAL
550.768	9.05	HN	153823	19689.4	7.81245	0.00736666	38179.2	CRB&MSDIAL
554.174	24.855	RP	162694	70127.5	2.31997	6.04877e-07	61511.1	CRB&MSDIAL
557.195	9.69	HP	299977	521.727	574.97	0.0019912	115477	CRB&MSDIAL
557.198	9.54	HP	319464	589.75	541.693	0.00198664	123013	CRB&MSDIAL
559.11	18.928	HN	286140	37.3158	7668.08	0.00416855	95706.8	CRB&MSDIAL
559.517	24.746	RP	175583	79991.7	2.19501	0.00792694	26907.8	MSDIAL
563.235	6.883	RN	209989	163.286	1286.02	0.00273658	76539.7	CRB&MSDIAL
565.557	24.65	RP	315888	114440	2.76029	0.0218313	31537.1	MSDIAL
566.143	17.306	HN	185211	40475.1	4.57593	0.0294895	15212.3	MSDIAL
566.151	17.088	HN	260657	63603.2	4.09817	0.0376197	11883.9	CRB&MSDIAL
578.153	18.941	HP	164719	3.65	45128.4	0.00311658	58670.3	CRB&MSDIAL
586.236	4.567	HP	465776	99.225	4694.14	0.00349825	161806	CRB&MSDIAL
587.16	14.036	HN	428439	278.095	1540.62	0.00273808	156167	CRB&MSDIAL
591.141	10.221	HN	874290	129.436	6754.62	0.00394498	295904	CRB&MSDIAL
593.159	12.415	HN	259771	323.977	801.819	0.00243955	96622.4	CRB&MSDIAL
601.128	17.047	HN	320779	8761.94	36.6105	0.00254609	116542	CRB&MSDIAL
601.133	17.306	HN	197297	7290.79	27.0612	0.00373049	65764.5	CRB&MSDIAL
601.134	16.829	HN	294840	7970.23	36.9927	0.00279556	105225	CRB&MSDIAL
601.14	17.306	HN	143319	6312.18	22.7051	0.00149724	56178.5	CRB&MSDIAL
601.141	17.088	HN	225318	7526.23	29.9377	0.00236924	82447.5	CRB&MSDIAL
609.19	13.205	HN	360170	237.432	1516.94	0.00216006	136866	CRB&MSDIAL
612.182	4.158	HP	243731	2713.16	89.8329	2.46577e-06	151994	MSDIAL
628.192	26.163	RP	220102	99553.7	2.21089	5.74712e-08	84888.8	CRB&MSDIAL
629.197	26.163	RP	128802	59139.5	2.17794	5.57899e-08	48843.7	MSDIAL
632.723	9.05	HN	214947	24480.2	8.78044	0.00606211	57732.3	CRB&MSDIAL
635.218	15.726	HN	267134	224.596	1189.4	0.00150608	107279	CRB&MSDIAL
637.201	12.074	HN	339806	591.913	574.081	0.00171533	133762	CRB&MSDIAL
663.458	24.65	RP	191679	72834.7	2.6317	0.00310566	42476.3	MSDIAL
683.208	14.568	HN	500675	119177	4.20111	0.00798311	104519	CRB&MSDIAL
683.218	13.832	HN	4.93389e+06	29036.1	169.923	0.00276655	1.78536e+06	CRB&MSDIAL
683.242	13.846	HN	1810995	17645.4	102.633	0.0030494	640871	CRB&MSDIAL
683.25	13.846	HN	914381	10229.9	89.3836	0.00305227	323044	CRB&MSDIAL
684.209	14.568	HN	149730	30570.1	4.89793	0.00415326	39608.7	MSDIAL
684.217	13.846	HN	1.35336e+06	7399.26	182.904	0.00282333	487964	CRB&MSDIAL
684.228	13.846	HN	1.57152e+06	10065	156.138	0.00280547	566803	CRB&MSDIAL
684.243	13.846	HN	819025	5209	157.233	0.00308764	290076	CRB&MSDIAL
684.261	13.846	HN	151962	1037.71	146.44	0.00302271	54031.9	CRB&MSDIAL
685.227	13.846	HN	482849	2679.05	180.232	0.00278525	174550	CRB&MSDIAL
685.235	13.846	HN	446627	1738.15	256.956	0.00310152	158428	CRB&MSDIAL
685.246	13.832	HN	284243	1235.56	230.052	0.00312557	100619	CRB&MSDIAL
685.251	13.846	HN	171829	867.244	198.132	0.00316477	60624.2	CRB&MSDIAL
702.256	13.818	HP	352020	2101.9	167.477	0.00311037	124534	CRB&MSDIAL
702.263	13.818	HP	425702	2718.46	156.596	0.00313152	150325	CRB&MSDIAL
702.282	13.818	HP	261654	1514.24	172.795	0.00315409	92313	CRB&MSDIAL
707.224	14.881	HP	127154	32687.3	3.89	0.0361862	6417.48	CRB&MSDIAL
707.225	14.554	HP	140387	33903.4	4.1408	0.0161698	20875.7	CRB&MSDIAL
707.239	11.352	HP	137817	3709.17	37.1557	0.00389139	45426.6	CRB&MSDIAL
708.511	7.442	HP	168821	42214	3.99918	2.31122e-06	82176.6	MSDIAL
716.681	9.05	HN	140796	14312.1	9.83755	0.00609436	38276.9	MSDIAL
716.696	9.05	HN	127536	16867.1	7.56121	0.0067127	32492.1	MSDIAL
729.212	14.867	HN	143300	29200.6	4.90743	0.00402726	38207.9	CRB&MSDIAL
729.22	14.554	HN	276692	68575.3	4.03486	0.00886886	54743.2	CRB&MSDIAL
729.223	13.832	HN	5.27344e+06	28363.9	185.921	0.00274574	1.91204e+06	CRB&MSDIAL
729.232	14.554	HN	321326	103387	3.10799	0.0453071	4742.09	CRB&MSDIAL
729.247	13.832	HN	2.14676e+06	23636.7	90.8234	0.00281176	770346	CRB&MSDIAL
729.266	13.832	HN	313478	5610.14	55.8771	0.00276784	112053	CRB&MSDIAL
730.224	13.846	HN	1.81434e+06	7311.95	248.133	0.00276088	658020	CRB&MSDIAL
730.243	13.832	HN	1.32817e+06	9128.38	145.499	0.00274209	480968	CRB&MSDIAL
730.258	13.832	HN	441431	3513.86	125.626	0.00272337	159894	CRB&MSDIAL
731.235	13.846	HN	544228	2614.07	208.192	0.00274302	197478	CRB&MSDIAL
731.25	13.846	HN	287131	1773.64	161.888	0.00272357	104189	CRB&MSDIAL
731.258	13.846	HN	159785	892.69	178.993	0.00278994	57740.7	CRB&MSDIAL
749.169	19.691	HN	126369	21.725	5816.75	0.00306102	45172.4	CRB&MSDIAL
768.203	19.704	HP	149860	4.88095	30703.1	0.00246057	55784.5	MSDIAL
797.23	15.712	HN	134552	217.452	618.764	0.00277688	48861.6	CRB&MSDIAL
797.251	15.726	HN	1140086	85.6667	13308.4	0.00273864	415785	CRB&MSDIAL
799.236	13.846	HN	294621	158.816	1855.11	0.00443818	96989.3	CRB&MSDIAL
