# Supplementary material for: Unraveling the molecular basis of sensory attributes in smoking spices: a nontargeted metabolite analysis using liquid chromatography high resolution mass spectrometry
Source: Front Mol Biosci. 2025 Dec 5;12:1687831. doi: 10.3389/fmolb.2025.1687831 (PMC12714608; doi:10.3389/fmolb.2025.1687831)
Supplement: Supplementary file 5 [file DataSheet5.xlsx]

## Sheet: Sheet1
				N1	N1	N1	N1	N1	N2	N2	N2	N2	N2	N2	N2	N2	N2	N2	N2	N2	N2	N2	N2	N2	N2	N2	N2	N2	N2	N2	N2	N2	N3	N3	N3	N3	T	T	T	T	T	T	T	T	T	T	T	T	T
Name'	Group	'mz'	'tR(min)'	'Apricot extract (import)'	'Sour plum concrete'	'Jujube extract'	'Apple juice'	'Tomato extract'	'American sweet orange oil'	'Peruvian concrete'	'FIG extract'	'Yunyan absolute'	'Guarana extract'	'Chicory concrete'	'Jujube tincture'	'Fenugreek extract'	'Benzoin concrete'	'Raspberry concentrate'	'Cocoa extract'	'Malt extract'	'Hawthorn extract'	'Vanilla bean tincture'	'Oakmoss'	'Osmanthus extract'	'Clove bud oil'	'Vanilla concrete (import)'	'Tamarind concrete'	'Strawberry extract'	'Sri lankan cinnamon oil'	'Cherry extract'	'Maple extract'	'Licorice extract'	'Maillard reactant A'	'Carob extract'	'Maple concrete'	'Grape juice concentrate'	'Zimbabwe 1'	'Zimbabwe 2'	'Zimbabwe 3'	'Zimbabwe 4'	'Zimbabwe 5'	'Zimbabwe 6'	'Virginia'	'Yunyan 1'	'Yunyan 2'	'Yunyan 3'	'Yunyan 4'	'Burley 1'	'Burley 2'
'vitamin C'	N1vsT&N2	175.024	6.3	0.00242222	0.0218337	0.00296518	0.00998807	0.00174297	4.24137e-05	3.64333e-05	0	0.000119687	0.000883558	0.000134575	0.0170622	7.47394e-05	6.19445e-05	5.39496e-05	6.60363e-05	0.000241247	0.000661559	0.000315105	0.000408966	0.00053265	2.41577e-05	0.000182229	4.96846e-05	0.00026852	4.82525e-05	0	1.72488e-05	5.38552e-05	7.2662e-05	0.00148953	3.43087e-05	0.000542864	0.000549851	3.95494e-05	8.06883e-05	4.66944e-05	0.000110858	0.000166177	0.000173652	5.42958e-05	7.38266e-05	7.82804e-05	6.83498e-05	0	0.000194867
'Quinic acid'	N1vsT&N2	191.056	11.35	0.00140143	0.00119218	0.000114346	3.14314	0.000818345	0	0	0	9.96553e-05	0.000284401	1.07783e-05	0	1.83762e-05	0	5.59362e-05	1.52966e-05	0	0.165372	0.000481087	0.000132091	0	0	0.000825286	0.000292605	0	0	0.000519152	0	3.54397e-05	0	0.0275615	0	0.314531	2.32479e-05	0.000767659	0.00138737	2.37022e-05	0.00253205	0.00215637	2.3677e-05	4.86413e-05	0.000149963	0.00740011	4.27094e-05	0	0.00547789
'3,5-Dimethoxycinnamic acid'	N1vsT&N2	207.067	11.71	0	0.00567745	0.000192621	0.00156869	0.00397483	0	1.39695e-05	0	0.00170439	0.000468374	6.19266e-05	0.00018722	0	0	0	4.21245e-05	0	0.00161369	0.000223944	0.000536421	0	0	6.15306e-05	0	0	0.000196797	0	0	0	0	0.00024515	0	0.0024375	0.000454117	0.000255879	0.000262036	0.000284935	0.000798385	0.000174151	2.43026e-05	0.000814227	0.00143191	0.00028299	0.00206043	3.29075e-05	0.00164224
'alpha-D-Galacturonic acid'	N1vsT&N2	193.035	17.31	0	0	0	0.143982	0	0	0	0	0	0	0	0.00561141	0	0	0	0	0	0.00325559	0	0.00108223	0.0027783	0	0.00110618	0.000255558	0	0	0	0	0	0	0	0	0	0	0	0	0	0	0	0	0	0	0	0.000425189	0	0
'N-Fructosyl isoleucine'	N1vsT&N2	292.138	3.46	0.000689775	9.75964e-05	0.00082179	0.0650237	0.0074706	0	0	0.0010787	0	1.54645e-05	0	0.00763091	2.09337e-05	0	2.66858e-05	9.52861e-05	0.000801752	0.000534894	0.000643665	8.06231e-06	0.0161624	0	0	0.000653424	2.03208e-05	0	1.48045e-05	0	1.06083e-05	0.00015672	0.00238385	0	0.00280913	0	0	7.35509e-06	0	2.31968e-05	3.31451e-05	0	2.03208e-05	5.3843e-05	5.96422e-05	0	0	0
'N-Acetyl-L-aspartic acid'	N1vsT&N2	174.039	6.19	2.76408e-05	0.000854863	0.000492675	0.00266255	0.000268347	0	4.00177e-07	0	1.02188e-05	2.39591e-05	8.88678e-06	0.00306881	2.75893e-05	3.80168e-07	3.00132e-06	2.90328e-05	1.20768e-05	3.51641e-05	7.73198e-06	9.68427e-06	8.38627e-05	3.43009e-07	0	1.92085e-06	7.82631e-06	7.06026e-07	3.47868e-06	2.75264e-06	3.68048e-05	0.000105921	0.00203703	0	4.94733e-05	5.41096e-06	2.50482e-05	4.17041e-06	7.57477e-06	2.0429e-05	5.1134e-05	3.02219e-05	1.34574e-05	1.85968e-05	4.62033e-05	1.47236e-05	1.68074e-06	8.82304e-05
'gamma-aminobutyric acid'	N1vsT&N2	104.07	10.18	0.000360366	0.00251134	0	0.484446	0.191112	4.07517e-05	0	6.30922e-05	0	0.00396796	0.000123266	0.000226436	7.67884e-05	0	3.19952e-05	0	0	0.00752122	0.00190321	0.000692779	0.000292784	4.49055e-05	3.95168e-05	0.00261473	0.0105874	0	0.000292896	4.16498e-05	2.41367e-05	2.67188e-05	8.71166e-05	4.3446e-05	0.0190784	6.80318e-05	3.81697e-05	9.38524e-05	0	0.000636872	0.000339373	0	5.09677e-05	0.000119449	0.00028515	0.000433787	7.39818e-05	0.00208822
'Alanine'	N1vsT&N2	88.0406	13.97	0.00147065	0	0	1.44581	0.016695	0	0	0	0	0	0	0.00401839	0.00013153	0	0	0	0	0	0	0.000106674	0.00125109	0	0	0	0.000524048	0	0	0	0	0	0	0	0.000422552	0	0	0	0	0	0.000309665	0	0	0	0	0.000178135	0	0.0105493
'muramic acid'	N1vsT&N2	252.107	14.89	0.00171571	0.00135622	0.00100956	0.228404	0.0120378	1.78555e-06	2.34105e-06	0	0	0.000100533	3.96788e-06	0.0177774	0.000181742	0	0.00141574	3.59226e-05	0.000141667	0.00579496	0.000456465	5.313e-05	0.0208265	2.79074e-06	4.33822e-05	0.000611702	5.37516e-05	0	0.000120214	7.34058e-06	1.24327e-05	0	0.00751583	4.1266e-06	0.0351319	7.94899e-06	0.000182708	0.00085201	8.69099e-05	0.00104858	0.000494266	5.06963e-05	3.24573e-05	0.000110215	0.000652095	0.00349859	7.90402e-05	2.42305e-05
'Asimilobine'	N1vsT&N2	268.131	7.31	0.00036041	0.000117942	0.000618364	0.00623705	0.000901435	0	5.35971e-07	4.61451e-07	0	0.000134644	2.67374e-05	0.000891566	4.23589e-05	1.00698e-06	4.60878e-06	0	2.54324e-06	7.82279e-05	9.94528e-05	4.48018e-05	5.69438e-05	4.19414e-07	2.63686e-06	1.78179e-06	0	4.40433e-07	1.00793e-06	4.25242e-06	1.75982e-06	1.93351e-05	0.000580737	6.20045e-07	7.21564e-05	7.21889e-06	1.85689e-05	3.09975e-05	8.33287e-06	3.66954e-05	2.29522e-05	2.15535e-05	5.78773e-06	6.1116e-06	3.63333e-05	7.79499e-06	8.88509e-06	6.25147e-05
Hispidulin 4-O-beta-D-glucopyranoside'	N1vsT&N2	463.123	6.27	1.09597e-05	0.000195534	3.70734e-06	5.89148e-05	3.44113e-06	0	2.45424e-07	0	0	3.20428e-05	4.30142e-06	1.05571e-05	4.31674e-05	2.12311e-07	4.23974e-07	3.01262e-07	3.01911e-07	7.98019e-06	3.07404e-05	1.36736e-06	2.84991e-05	0	0	2.85549e-06	6.27845e-07	1.87639e-07	0	1.48358e-06	2.21856e-06	2.02962e-06	0.000213642	4.29817e-07	1.52468e-05	1.74134e-06	2.06403e-06	1.19531e-06	4.50594e-07	1.3323e-06	1.02715e-06	3.49957e-07	5.84993e-07	4.23324e-07	1.17648e-06	4.94744e-07	2.94769e-07	5.36947e-07
'Procyanidin B2'	N1vsT&N2	577.135	7.26	5.20308e-05	5.47796e-05	9.22811e-06	0.000840085	2.46737e-05	0	0	0	2.1565e-06	0.00211435	0	0	0.000476046	0	0	6.02118e-07	0	0	3.23965e-06	7.0487e-06	7.23195e-06	0	8.16131e-06	1.11588e-06	2.68335e-06	0	0	3.14443e-05	3.37055e-06	4.40462e-06	0.000611277	0	0	2.09105e-06	1.64273e-06	2.0027e-06	5.10491e-07	1.09297e-06	9.81713e-07	0	0	7.59192e-07	2.85679e-06	0	0	9.9153e-07
'Vitexin'	N1vsT&N2	433.114	8.01	0	0.159773	0	0	0.00390598	0	0	0	0	0.00170145	6.06712e-05	0.000325942	0.478073	0	0	0	4.25141e-05	0.0113694	0.000179356	0.000833897	0.00132812	0	0	0	6.68712e-05	0	0	0.0282391	0.00148799	0.00044507	0.207597	0	0.000308227	0.000341884	0	6.64283e-05	3.9857e-05	8.76854e-05	4.69427e-05	5.13712e-05	0	0	0	0	0	0
'Niacinamide'	N1vsT&N2	123.056	3.26	3.93451e-05	6.98815e-05	3.20046e-05	0.027902	0.00243749	4.1694e-06	4.84473e-06	3.91004e-06	0.000587391	0.000167725	2.6049e-05	0.0019482	7.43641e-05	4.24966e-05	1.97117e-05	1.86008e-05	4.70771e-06	0.00103298	0.000412296	0.000662847	0.000465099	1.08982e-05	1.03452e-05	0.000131087	0.000281464	2.73213e-05	1.68097e-05	6.63581e-06	2.43607e-05	1.07612e-05	0.000561587	1.51948e-05	0.000477671	0.000270629	0.000160047	0.000190907	0.000131493	0.000112447	0.000420106	0.000166536	7.01996e-05	6.42147e-05	0.000117384	0.000471294	0.000131914	8.63194e-05
fusaric acid'	N1vsT&N2	180.1	6.57	0	0.000668647	0.000805126	0.000213121	0	0	9.77662e-06	1.86805e-05	0.000128908	1.58968e-05	0	1.616e-05	1.18783e-06	0	0	0	1.37735e-06	3.87613e-06	6.64048e-06	5.87756e-06	4.35657e-06	1.80105e-06	9.66074e-06	0	7.15834e-06	0	0	0	0	4.44807e-05	3.72644e-06	0	4.43141e-06	7.41956e-05	4.00408e-06	4.91306e-06	2.06542e-06	5.38384e-06	6.79861e-06	0	2.79091e-06	4.43141e-06	1.27329e-05	3.62383e-06	0	2.29236e-06
'D-mannitol'	N1vsT&N2	181.073	10.68	0.802238	0.113852	0.0168841	4.90427	0.0109819	3.67516e-05	1.67878e-05	5.08572e-05	0.000968602	0.0126954	0.000579072	0.0281896	0.000889666	0.000186624	0.0278852	0.00187496	0.00058404	0.294033	0.00139316	0.031237	0.0059561	0.000109072	0.0046771	0.000740856	0.015799	6.19591e-05	0.0336901	0.00059791	0.113394	0.990159	0.035419	0.000101416	0.192951	0.000167987	0.0239068	0.000468966	0.00042812	0.00157334	0.0102598	0.0167595	0.00272743	0.00467077	0.000909331	0.00139429	0.000299894	0.00157409
'Adenosine'	N1vsT&N2	268.103	7.46	4.37344e-05	0.00260647	5.04027e-05	0.346465	0.0329731	6.56193e-07	1.11376e-06	1.00735e-06	0	0.00623935	0.000802691	0.0030605	0.00167435	1.46136e-06	2.83759e-06	4.81256e-05	0.000105023	0.00207628	0.00549847	0.0016577	0.000315789	0	2.08669e-05	9.63611e-05	1.17405e-05	1.75931e-06	8.44893e-06	0.000177428	0.000124939	2.67762e-05	0.0264467	0	0.000104689	1.13539e-05	0.00056776	0.000597615	0.000150485	0.00119976	0.00053595	3.66688e-05	5.50103e-05	0.000100224	0.00141605	0.000174931	0.000294003	0.000556236
'N-acetylcytisine'	N1vsT&N2	233.127	6.61	0	0.00103133	9.8838e-06	9.80239e-06	0	0	3.67997e-07	7.11569e-07	0.00212193	1.83673e-06	0	1.14681e-05	0	0	0	0	0	2.65088e-06	5.2757e-07	0	1.66575e-06	0	1.32381e-06	0	1.12516e-06	0	0	0	0	8.17229e-05	2.27653e-05	0	5.35386e-06	0.00014861	0	0	0	0	0	0	0	0	4.81978e-07	0	0	2.06632e-06
'Cytidine'	N1vsT&N2	244.095	10.04	0.00450782	0.00317084	0.00514132	0.178424	0.0921894	7.20552e-06	0	0	0	0.010229	0.0008964	0.0188834	0.000417378	0	0.00017993	0.00139062	0.00177252	0.00325148	0.0121265	0.00216228	0.00458704	0	1.42028e-05	0.000553659	0.0113686	0	0.000149525	5.50202e-05	0.000843087	5.63946e-05	0.0444058	7.49707e-06	0.00560581	0.00110507	0.000711389	0.00141099	0.000519255	0.00162965	0.00246158	0.00064025	0.00103709	0.00254309	0.0037527	0.000659909	0.000108916	0.0027523
'2-Deoxyuridine'	N1vsT&N2	227.069	14.51	0.000278327	0.000557075	0.000260538	0.00953806	0.000432969	0	0	0	0	0.000263886	5.23317e-05	0.00272636	5.76265e-05	0	7.52198e-06	4.66447e-06	0	0.0016043	1.56883e-05	0.000161505	0.000877928	0	3.04521e-05	9.62589e-05	0	0	7.40992e-06	0	1.5044e-05	0.00132181	8.60055e-05	0	0.000258423	1.25226e-05	9.37516e-05	0.000138169	1.79155e-05	0.000252189	0.000124274	3.2161e-05	3.98091e-05	5.1001e-05	0.000328866	5.64499e-06	7.91419e-06	0.000112409
'Glucose'	N1vsT&N2	179.057	9.98	0.752054	0.681389	0.933564	39.7976	2.39971	0.000135687	0.000707994	0.0124959	0.0036096	0.197169	0.160878	4.10575	0.0363185	0.000768523	0.207492	0.325831	0.00974994	0.916633	0.129719	0.225649	1.44453	0.00119417	0.192861	0.235919	2.46541	0.00212341	0.159181	0.00519758	0.0302344	0.0406933	0.209355	0.000300038	0.254086	0.00361627	0.0485238	0.0750182	0.0170161	0.09639	0.0695961	0.119848	0.0763474	0.171365	0.0964475	0.0569466	0.0109378	0.00621374
'1,6-Anhydro-D-glucose'	N1vsT&N2	161.047	14.87	0.0116339	0.0169741	0	0.51485	1.24974	0	0	0	0	0.00737474	0	0.0523653	0.0255689	0	0.0991637	0.00856765	0.0652987	0.00933695	0.00241948	0.0138848	0.0479317	0	0.488319	0.00122273	0.481728	0.00584117	0.0910566	0.0303447	0.0360926	0.000342316	0.258476	0	0.234518	0	0.0231438	0.000896234	0.0757152	0.0015935	0.00335852	0.00347276	0.0111144	0.0188708	0.00133845	0.307925	0.0103383	0.00402242
isomaltose	N1vsT&N2	343.124	17.25	0.204545	0.184903	0.0154762	13.2298	3.69697	0.0238258	0.00219697	0	0	0.06204	0.047316	0.888057	0.360076	0.00164502	0.312695	0.0163149	0.0979654	0.111429	0.0945184	0.0217045	0.609291	0	1.56195	0.0234307	7.90407	0.0134578	0.176461	0.125979	0.169675	0.00460119	0.375949	0	0.35053	0.000795455	0.053263	0.0236147	0.287749	0.0404762	0.0176082	0.0117857	0.0426245	0.105124	0.0520833	0.547051	0.0383225	0.00680736
'Proline betaine'	T&N2vsN3	144.101	9.01	1.67951e-05	0.000405649	0.000165919	6.29484e-05	4.72197e-05	1.22964e-05	9.23066e-06	5.23182e-06	0.0560082	0.00176842	0.000143159	0.000709095	1.92611e-05	1.66618e-05	2.48261e-05	1.74283e-05	3.99884e-05	3.28571e-05	0.0002306	0.000522982	0.00015039	1.47957e-05	3.82889e-05	5.43509e-05	1.45958e-05	3.38569e-05	4.04883e-05	8.36424e-06	0.000302046	0.000478395	0.000144625	3.25239e-05	0.00058553	0.0138336	0.017063	0.0133149	0.00346646	0.0253284	0.0195392	0.00039112	0.00763526	0.012256	0.025665	0.00457581	3.98884e-05	0.0299401
'4-Caffeoylquinic acid'	T&N2vsN3	355.101	6.24	0.00408131	0.00143483	0	0.0652157	0.00199752	0.000685567	0	0	0.000324479	0.00682057	0.032338	0.010933	0	0	0.00381551	0.000470419	0.00163694	0.159868	0.00204768	0.00190525	0.0076586	0.00138518	0.00568916	0	0	0	0.00171066	0	0.000586268	0.00344389	0.00464451	0	0.0488152	0.006301	0.241057	0.424489	0.0893439	0.324461	0.174349	0.00208679	0.0348857	0.0500474	0.334142	0.0515976	0.00962202	0.035655
'Feruloyltyramine'	T&N2vsN3	314.138	10.28	0	0.00180249	0	0	0.0119779	0.00193582	0	0	0	0.00242718	0.00101236	0.0391806	0	0	0.00334077	0.00226916	0	0.0168989	0.0364201	0	0.00641241	0.00533585	0.00678031	0	0	0.00230866	0	0	0	0.0184792	0.00265928	0.00429634	0.00656303	0.0282151	0.14094	0.117085	0.0382127	0.297366	0.185182	0.00918033	0.0549561	0.0839687	0.17737	0.0710673	0.00409634	0.0995639
'7,8-Dihydroxycoumarin'	T&N2vsN3	177.02	6.84	0	0.000258843	0	0.00330838	0.000831219	0	0	0.000662901	0.00802553	0.00176664	0.000332865	0.0117738	0	0	0	0.000351724	0	0.0116361	0.031667	0.00664268	0.000661487	0	0.000541259	0.000416788	0	0	0	0	0.00908778	0	0.00180435	0	0.00386967	0.00607785	0.00514385	0.00681053	0.00145357	0.0101967	0.0100284	0.0003951	0.00379824	0.00340079	0.0142132	0.00223104	0	0.00462946
'Acetyl tributyl citrate'	T&N2vsN3	403.231	21.93	0.0472296	0.000367997	0.0338284	0.742323	0.560331	0.0465609	0.0326435	0.00042687	0.469854	0.245426	0.165963	0.353988	0.644776	0.632409	0.554744	0.608819	0.52903	0.593223	0.780751	1.50257	0.759559	0.622261	0.448512	0.637459	0.389123	0.471082	0.340527	0.165786	0.488077	0.0277233	0.0988108	0.243214	0.214883	0.566149	0.526431	0.575408	0.512368	0.476204	0.49906	0.426454	0.358031	0.383416	0.652533	0.470846	0.499014	0.463797
Name'	Group	'mz'	'tR(min)'	'Apricot extract (import)'	'Sour plum concrete'	'Jujube extract'	'Apple juice'	'Tomato extract'	average concentration in N1	average concentration in N2	average concentration in N3	average concentration in T
'vitamin C'	N1vsT&N2	175.024	6.3	0.00242222	0.0218337	0.00296518	0.00998807	0.00174297	0.00779043	0.000889125	0.000534841	0.000150324
'Quinic acid'	N1vsT&N2	191.056	11.35	0.00140143	0.00119218	0.000114346	3.14314	0.000818345	0.629333	0.0070059	0.085523	0.0035435
'3,5-Dimethoxycinnamic acid'	N1vsT&N2	207.067	11.71	0	0.00567745	0.000192621	0.00156869	0.00397483	0.00228272	0.000212933	0.000670662	0.000662172
'alpha-D-Galacturonic acid'	N1vsT&N2	193.035	17.31	0	0	0	0.143982	0	0.0287963	0.000587053	0	0.000145783
'N-Fructosyl isoleucine'	N1vsT&N2	292.138	3.46	0.000689775	9.75964e-05	0.00082179	0.0650237	0.0074706	0.0148207	0.00115491	0.00133742	0.00010635
'N-Acetyl-L-aspartic acid'	N1vsT&N2	174.039	6.19	2.76408e-05	0.000854863	0.000492675	0.00266255	0.000268347	0.000861214	0.00014061	0.000548105	4.78599e-05
'gamma-aminobutyric acid'	N1vsT&N2	104.07	10.18	0.000360366	0.00251134	0	0.484446	0.191112	0.135686	0.00119106	0.00480893	0.000708295
'Alanine'	N1vsT&N2	88.0406	13.97	0.00147065	0	0	1.44581	0.016695	0.292796	0.000251322	0.000105638	0.000530305
'muramic acid'	N1vsT&N2	252.107	14.89	0.00171571	0.00135622	0.00100956	0.228404	0.0120378	0.0489047	0.00198516	0.010663	0.000597351
'Asimilobine'	N1vsT&N2	268.131	7.31	0.00036041	0.000117942	0.000618364	0.00623705	0.000901435	0.00164704	5.81745e-05	0.000168212	1.73096e-05
'Hispidulin 4-O-beta-D-glucopyranoside'	N1vsT&N2	463.123	6.27	1.09597e-05	0.000195534	3.70734e-06	5.89148e-05	3.44113e-06	5.45115e-05	6.97974e-06	5.7837e-05	1.42409e-06
'Procyanidin B2'	N1vsT&N2	577.135	7.26	2.60154e-05	2.73898e-05	4.61405e-06	0.000420042	1.23369e-05	0.000196159	0.000110727	0.00015392	1.96179e-06
'Vitexin'	N1vsT&N2	433.114	8.01	0	0.0532578	0	0	0.00130199	0.0327359	0.0218212	0.0520877	0.000577391
'Niacinamide'	N1vsT&N2	123.056	3.26	3.93451e-05	6.98815e-05	3.20046e-05	0.027902	0.00243749	0.00609615	0.000249346	0.000266303	0.000218679
fusaric acid'	N1vsT&N2	180.1	6.57	0	0.000668647	0.000805126	0.000213121	0	0.000337379	9.63992e-06	1.31596e-05	9.39406e-06
'D-mannitol'	N1vsT&N2	181.073	10.68	0.802238	0.113852	0.0168841	4.90427	0.0109819	1.16964	0.0239853	0.304658	0.00589045
'Adenosine'	N1vsT&N2	268.103	7.46	4.37344e-05	0.00260647	5.04027e-05	0.346465	0.0329731	0.0764278	0.000913621	0.00664455	0.000386682
'N-acetylcytisine'	N1vsT&N2	233.127	6.61	0	0.00103133	9.8838e-06	9.80239e-06	0	0.000210204	8.93168e-05	2.74605e-05	6.77693e-06
'Cytidine'	N1vsT&N2	244.095	10.04	0.00450782	0.00317084	0.00514132	0.178424	0.0921894	0.0566866	0.00287033	0.0125189	0.00169392
'2-Deoxyuridine'	N1vsT&N2	227.069	14.51	0.000278327	0.000557075	0.000260538	0.00953806	0.000432969	0.00221339	0.000246707	0.000416559	0.000103252
'Glucose'	N1vsT&N2	179.057	9.98	0.752054	0.681389	0.933564	39.7976	2.39971	8.91286	0.452898	0.126109	0.118928
'1,6-Anhydro-D-glucose'	N1vsT&N2	161.047	14.87	0.0116339	0.0169741	0	0.51485	1.24974	0.358639	0.0611049	0.123334	0.0309131
isomaltose	N1vsT&N2	343.124	17.25	0.613636	0.554708	0.0464286	39.6893	11.0909	3.46633	0.526004	0.18277	0.102336
'Proline betaine'	T&N2vsN3	144.101	9.01	1.67951e-05	0.000405649	0.000165919	6.29484e-05	4.72197e-05	0.000139706	0.00250906	0.000310268	0.0114262
'4-Caffeoylquinic acid'	T&N2vsN3	355.101	6.24	0.00408131	0.00143483	0	0.0652157	0.00199752	0.0145459	0.00991145	0.0142259	0.151223
'Feruloyltyramine'	T&N2vsN3	314.138	10.28	0	0.00180249	0	0	0.0119779	0.00275608	0.00518009	0.00799946	0.128626
'7,8-Dihydroxycoumarin'	T&N2vsN3	177.02	6.84	0	0.000258843	0	0.00330838	0.000831219	0.000879688	0.00348194	0.00141851	0.00675985
'Acetyl tributyl citrate'	T&N2vsN3	403.231	21.93	0.0472296	0.000367997	0.0338284	0.742323	0.560331	0.276816	0.478482	0.146158	0.482613
[truncated: 11 more columns]
