# Supplementary material for: Unraveling the molecular basis of sensory attributes in smoking spices: a nontargeted metabolite analysis using liquid chromatography high resolution mass spectrometry
Source: Front Mol Biosci. 2025 Dec 5;12:1687831. doi: 10.3389/fmolb.2025.1687831 (PMC12714608; doi:10.3389/fmolb.2025.1687831)
Supplement: Supplementary file 6 [file DataSheet1.xlsx]

## Sheet: Sheet1
Name	Botanical Name and Descriptions	Group	Evaluators	Nasal-sweetness	Mouthful-sweetness	Aroma	Nasal moistening	Astringency		Assessment of sensory evaluation
Apricot extract (import)	Prunus armeniaca	N1	A	33	36	81	38	42		No. of samples		57
			B	34	38	81	40	42		No. of evaluators		6
			C	36	36	77	39	37		No. of metrics		5
			D	36	37	80	37	40		No. of scores given		1710
			E	32	34	80	39	39		No. of averaged scores		285
			F	32	34	83	37	42		averaged std_dev (%)		1.45
			'average'	34	36	80	38	40
			'std_dev'	1.83	1.6	1.97	1.21	2.07		Interquartile Range Outlier analysis
			lower_bound'	26	29.5	78.5	34	34.5		q1 = 25%*average
			'upper_bound'	42	41.5	82.5	42	46.5		q3 = 75%*average
			outliers'	NaN	NaN	[77;83]	NaN	NaN		iqr = q3 - q1
Sour plum concrete	Prunus mume	N1	A	32	32	80	41	39		lower_bound = q1 - 1.5*iqr
			B	33	34	81	40	38		upper_bound = q3+1.5*iqr
			C	30	32	81	42	40		No. of scores outside these bounds and assigned as outliers		47
			D	31	32	80	39	42		ratio of scores assigned as outliers (%)		2.74854
			E	35	36	80	38	40
			F	36	35	83	40	38
			'average'	33	34	81	40	40
			'std_dev'	2.32	1.76	1.17	1.41	1.52
			'lower_bound'	25	27.5	78.5	36	35
			'upper_bound'	41	39.5	82.5	44	43
			'outliers'	NaN	NaN	83	NaN	NaN
Jujube extract	Ziziphus jujuba	N1	A	37	37	78	40	42
			B	36	38	82	40	38
			C	36	36	78	41	43
			D	35	35	79	41	41
			E	33	33	82	39	39
			F	35	38	78	41	37
			'average'	35	36	80	40	40
			'std_dev'	1.37	1.94	1.97	0.82	2.37
			'lower_bound'	33.5	30.5	72	38.5	32
			'upper_bound'	37.5	42.5	88	42.5	48
			'outliers'	33	NaN	NaN	NaN	NaN
Apple juice	Malus domestica	N1	A	34	34	77	36	37
			B	37	38	78	39	42
			C	33	33	77	38	39
			D	34	37	80	39	42
			E	34	33	76	40	41
			F	35	34	81	37	39
			'average'	35	35	78	38	40
			'std_dev'	1.38	2.14	1.94	1.47	2
			'lower_bound'	32.5	27	72.5	34	34.5
			'upper_bound'	36.5	43	84.5	42	46.5
			'outliers'	37	NaN	NaN	NaN	NaN
Tomato extract	Solanum lycopersicum	N1	A	33	32	79	37	40
			B	30	29	78	43	39
			C	31	29	76	40	41
			D	32	33	75	38	36
			E	29	32	77	40	38
			F	31	31	78	42	38
			'average'	31	31	77	40	39
			'std_dev'	1.41	1.67	1.47	2.28	1.75
			'lower_bound'	27	24.5	73	32	35
			'upper_bound'	35	36.5	81	48	43
			'outliers'	NaN	NaN	NaN	NaN	NaN
American sweet orange oil	Citrus × sinensis	N2	A	30	30	81	29	30
			B	29	31	82	32	27
			C	27	28	79	29	28
			D	29	31	83	31	32
			E	31	30	79	31	29
			F	32	28	78	28	32
			'average'	30	30	80	30	30
			'std_dev'	1.75	1.37	1.97	1.55	2.07
			'lower_bound'	26	23.5	74.5	26	22
			'upper_bound'	34	35.5	86.5	34	38
			'outliers'	NaN	NaN	NaN	NaN	NaN
Peruvian concrete	Myroxylon balsamum	N2	A	31	29	82	37	35
			B	33	32	81	36	36
			C	29	33	86	39	35
			D	30	30	86	35	36
			E	31	33	81	38	38
			F	31	34	84	38	40
			'average'	31	32	83	37	37
			'std_dev'	1.33	1.94	2.34	1.47	1.97
			'lower_bound'	28.5	25.5	73.5	33	30.5
			'upper_bound'	32.5	37.5	93.5	41	42.5
			'outliers'	33	NaN	NaN	NaN	NaN
FIG extract	Ficus carica	N2	A	31	30	84	36	35
			B	29	33	84	34	37
			C	32	33	84	34	38
			D	31	33	86	39	39
			E	33	33	89	40	35
			F	34	29	87	37	38
			'average'	32	32	86	37	37
			'std_dev'	1.75	1.83	2.07	2.5	1.67
			'lower_bound'	28	25.5	79.5	26.5	30.5
			'upper_bound'	36	37.5	91.5	46.5	42.5
			'outliers'	NaN	NaN	NaN	NaN	NaN
Yunyan absolute	Nicotiana tabacum	N2	A	25	28	84	31	34
			B	29	31	86	29	33
			C	28	29	84	33	30
			D	30	31	88	31	31
			E	28	33	85	31	29
			F	29	29	84	33	32
			'average'	28	30	85	31	32
			'std_dev'	1.72	1.83	1.6	1.51	1.87
			'lower_bound'	26.5	26	81	28	25.5
			'upper_bound'	30.5	34	89	36	37.5
			'outliers'	25	NaN	NaN	NaN	NaN
Guarana extract	Paullinia cupana	N2	A	34	31	83	36	37
			B	34	34	87	36	39
			C	30	33	84	34	39
			D	32	33	85	35	36
			E	35	30	86	35	34
			F	33	34	81	37	39
			'average'	33	33	84	36	37
			'std_dev'	1.79	1.64	2.16	1.05	2.07
			'lower_bound'	29	26.5	78.5	33.5	31.5
			'upper_bound'	37	38.5	90.5	37.5	43.5
			'outliers'	NaN	NaN	NaN	NaN	NaN
Chicory concrete	Cichorium intybus	N2	A	36	35	85	25	29
			B	35	34	82	26	26
			C	33	38	86	30	30
			D	35	36	83	29	25
			E	33	36	85	28	25
			F	33	32	85	31	30
			'average'	34	35	84	28	28
			'std_dev'	1.33	2.04	1.51	2.32	2.43
			'lower_bound'	30	31	80	20	17.5
			'upper_bound'	38	39	88	36	37.5
			'outliers'	NaN	NaN	NaN	NaN	NaN
Jujube tincture	Ziziphus jujuba	N2	A	27	33	85	28	30
			B	30	28	84	32	30
			C	32	28	85	31	29
			D	30	28	85	30	32
			E	30	31	88	27	34
			F	30	29	88	29	31
			'average'	30	30	86	30	31
			'std_dev'	1.6	2.07	1.72	1.87	1.79
			'lower_bound'	30	23.5	80.5	23.5	27
			'upper_bound'	30	35.5	92.5	35.5	35
			'outliers'	[27;32]	NaN	NaN	NaN	NaN
Fenugreek extract	Trigonella foenum-graecum	N2	A	37	33	80	25	30
			B	35	31	86	29	28
			C	35	36	81	25	28
			D	33	35	84	31	29
			E	36	32	85	31	28
			F	36	37	84	29	28
			'average'	35	34	83	28	29
			'std_dev'	1.37	2.37	2.34	2.73	0.84
			'lower_bound'	33.5	26	75	16	26.5
			'upper_bound'	37.5	42	91	40	30.5
			'outliers'	33	NaN	NaN	NaN	NaN
Benzoin concrete	Styrax benzoin	N2	A	32	29	88	31	33
			B	31	34	85	27	30
			C	34	32	88	28	30
			D	30	33	84	31	33
			E	33	31	85	30	31
			F	31	30	88	32	28
			'average'	32	32	86	30	31
			'std_dev'	1.47	1.87	1.86	1.94	1.94
			'lower_bound'	28	25.5	80.5	23.5	25.5
			'upper_bound'	36	37.5	92.5	35.5	37.5
			'outliers'	NaN	NaN	NaN	NaN	NaN
Raspberry concentrate	Rubus idaeus	N2	A	31	33	76	40	36
			B	34	34	79	40	35
			C	33	33	78	38	37
			D	33	32	80	39	36
			E	30	32	76	36	34
			F	33	34	80	37	38
			'average'	32	33	78	38	36
			'std_dev'	1.51	0.89	1.83	1.63	1.41
			'lower_bound'	28	29	70	32.5	32
			'upper_bound'	36	37	86	44.5	40
			'outliers'	NaN	NaN	NaN	NaN	NaN
Cocoa extract	Theobroma cacao	N2	A	27	27	81	32	34
			B	28	26	84	31	36
			C	28	25	82	32	34
			D	29	28	80	31	34
			E	27	26	84	33	32
			F	27	24	83	31	35
			'average'	28	26	82	32	34
			'std_dev'	0.82	1.41	1.63	0.82	1.33
			'lower_bound'	25.5	22	76.5	29.5	32.5
			'upper_bound'	29.5	30	88.5	33.5	36.5
			'outliers'	NaN	NaN	NaN	NaN	32
Malt extract	Hordeum vulgare	N2	A	26	29	84	26	24
			B	25	29	84	29	28
			C	30	27	81	30	26
			D	31	28	82	25	24
			E	30	29	86	29	24
			F	26	26	81	31	28
			'average'	28	28	83	28	26
			'std_dev'	2.61	1.26	2	2.34	1.97
			'lower_bound'	20	24	76.5	20	18
			'upper_bound'	36	32	88.5	36	34
			'outliers'	NaN	NaN	NaN	NaN	NaN
Hawthorn extract	Crataegus pinnatifida	N2	A	32	26	74	34	38
			B	29	26	76	36	35
			C	27	25	77	32	32
			D	29	25	76	32	35
			E	27	28	78	35	33
			F	28	29	76	34	34
			'average'	29	27	76	34	35
			'std_dev'	1.86	1.64	1.33	1.6	2.07
			'lower_bound'	24	20.5	74.5	27.5	30
			'upper_bound'	32	32.5	78.5	39.5	38
			'outliers'	NaN	NaN	74	NaN	NaN
Vanilla bean tincture	Vanilla planifolia	N2	A	29	28	83	32	34
			B	29	30	80	33	32
			C	28	31	85	33	29
			D	26	27	85	30	32
			E	28	26	80	32	29
			F	28	29	82	32	32
			'average'	28	29	83	32	31
			'std_dev'	1.1	1.87	2.26	1.1	1.97
			'lower_bound'	26.5	22.5	72.5	30.5	24.5
			'upper_bound'	30.5	34.5	92.5	34.5	36.5
			'outliers'	26	NaN	NaN	30	NaN
Oakmoss	Pseudevernia furfuracea	N2	A	31	32	85	30	33
			B	28	30	83	32	36
			C	30	30	83	33	31
			D	32	29	84	31	32
			E	29	33	81	33	33
			F	30	32	86	31	34
			'average'	30	31	84	32	33
			'std_dev'	1.41	1.55	1.75	1.21	1.72
			'lower_bound'	26	27	80	28	29
			'upper_bound'	34	35	88	36	37
			'outliers'	NaN	NaN	NaN	NaN	NaN
Osmanthus extract	Osmanthus fragrans	N2	A	28	27	84	27	32
			B	29	28	85	27	34
			C	28	25	89	30	29
			D	27	24	87	31	33
			E	24	30	86	32	33
			F	28	30	85	30	33
			'average'	27	27	86	30	32
			'std_dev'	1.75	2.5	1.79	2.07	1.75
			'lower_bound'	25.5	17.5	82	21	30.5
			'upper_bound'	29.5	37.5	90	37	34.5
			'outliers'	24	NaN	NaN	NaN	29
Clove bud oil	Syzygium aromaticum	N2	A	32	30	85	33	33
			B	30	33	87	36	32
			C	35	27	83	33	34
			D	29	30	86	31	34
			E	33	32	83	32	36
			F	30	28	83	33	37
			'average'	32	30	85	33	34
			'std_dev'	2.26	2.28	1.76	1.67	1.86
			'lower_bound'	25.5	22	78.5	30.5	28.5
			'upper_bound'	37.5	38	90.5	34.5	40.5
			'outliers'	NaN	NaN	NaN	36	NaN
Vanilla concrete (import)	Vanilla planifolia	N2	A	34	32	82	27	30
			B	30	33	83	28	30
			C	33	30	82	27	27
			D	31	32	79	26	28
			E	29	31	82	27	29
			F	31	29	79	29	26
			'average'	31	31	81	27	28
			'std_dev'	1.86	1.47	1.72	1.03	1.63
			'lower_bound'	25.5	27	74.5	25.5	22.5
			'upper_bound'	37.5	35	86.5	29.5	34.5
			'outliers'	NaN	NaN	NaN	NaN	NaN
Tamarind concrete	Tamarindus indica	N2	A	31	32	85	32	32
			B	33	33	87	30	33
			C	30	33	84	29	34
			D	33	32	85	31	33
			E	30	31	85	31	32
			F	33	32	81	29	30
			'average'	32	32	85	30	32
			'std_dev'	1.51	0.75	1.97	1.21	1.37
			'lower_bound'	25.5	30.5	82.5	26	30.5
			'upper_bound'	37.5	34.5	86.5	34	34.5
			'outliers'	NaN	NaN	[87;81]	NaN	30
Strawberry extract	Fragaria × ananassa	N2	A	34	33	84	37	36
			B	31	35	84	37	37
			C	33	32	85	34	36
			D	35	35	87	35	37
			E	32	32	84	34	36
			F	32	32	84	35	36
			'average'	33	33	85	35	36
			'std_dev'	1.47	1.47	1.21	1.37	0.52
			'lower_bound'	29	27.5	82.5	29.5	34.5
			'upper_bound'	37	39.5	86.5	41.5	38.5
			'outliers'	NaN	NaN	87	NaN	NaN
Sri lankan cinnamon oil	Cinnamomum verum	N2	A	35	37	82	33	33
			B	35	36	82	35	33
			C	35	37	83	32	35
			D	37	37	85	28	35
			E	36	39	83	33	35
			F	38	38	82	34	35
			'average'	36	37	83	33	34
			'std_dev'	1.26	1.03	1.17	2.43	1.03
			'lower_bound'	32	35.5	80.5	29	30
			'upper_bound'	40	39.5	84.5	37	38
			'outliers'	NaN	NaN	85	28	NaN
Cherry extract	Prunus avium	N2	A	32	35	83	34	36
			B	33	33	83	33	35
			C	34	35	85	34	32
			D	32	33	85	36	36
			E	35	35	86	33	36
			F	31	33	84	32	36
			'average'	33	34	84	34	35
			'std_dev'	1.47	1.1	1.21	1.37	1.6
			'lower_bound'	29	30	80	31.5	33.5
			'upper_bound'	37	38	88	35.5	37.5
			'outliers'	NaN	NaN	NaN	36	32
Maple extract	Acer saccharum	N2	A	32	34	84	34	34
			B	31	33	84	35	33
			C	32	32	85	36	36
			D	33	34	83	38	35
			E	33	32	83	35	36
			F	30	33	83	37	34
			'average'	32	33	84	36	35
			'std_dev'	1.17	0.89	0.82	1.47	1.21
			'lower_bound'	28	29	81.5	32	31
			'upper_bound'	36	37	85.5	40	39
			'outliers'	NaN	NaN	NaN	NaN	NaN
Licorice extract	Glycyrrhiza glabra	N2	A	28	29	81	30	31
			B	27	29	84	33	31
			C	29	31	82	34	33
			D	29	30	85	31	29
			E	30	28	83	32	31
			F	29	31	84	34	30
			'average'	29	30	83	32	31
			'std_dev'	1.03	1.21	1.47	1.63	1.33
			'lower_bound'	26.5	26	79	26.5	28.5
			'upper_bound'	30.5	34	87	38.5	32.5
			'outliers'	NaN	NaN	NaN	NaN	33
Maillard reactant A	Maillard reaction conditions: Glucose is mixed with a mixed amino acid mainly composed of proline at a mass ratio of 2:1. An aqueous solution with a mass concentration of glucose at 0.1% is prepared. Then, the reaction is conducted in a sealed environment at 120 °C for 2 hours.	N3	A	26	31	72	25	25
			B	28	30	71	25	22
			C	26	29	71	24	24
			D	26	30	71	24	23
			E	25	31	71	24	25
			F	27	31	71	24	22
			'average'	26	30	71	24	24
			'std_dev'	1.03	0.82	0.41	0.52	1.38
			'lower_bound'	24.5	28.5	71	22.5	17.5
			'upper_bound'	28.5	32.5	71	26.5	29.5
			'outliers'	NaN	NaN	72	NaN	NaN
Carob extract	Ceratonia siliqua	N3	A	28	32	86	23	25
			B	31	33	84	23	24
			C	28	30	86	26	24
			D	32	34	87	23	26
			E	31	32	87	25	25
			F	30	31	88	25	24
			'average'	30	32	86	24	25
			'std_dev'	1.67	1.41	1.37	1.33	0.82
			'lower_bound'	23.5	28	84.5	20	22.5
			'upper_bound'	35.5	36	88.5	28	26.5
			'outliers'	NaN	NaN	84	NaN	NaN
Maple concrete	Acer saccharum	N3	A	31	35	81	23	23
			B	33	35	80	23	21
			C	33	33	81	25	25
			D	33	32	84	25	22
			E	31	36	83	24	23
			F	30	33	82	25	22
			'average'	32	34	82	24	23
			'std_dev'	1.33	1.55	1.47	0.98	1.37
			'lower_bound'	28	30	78	20	20.5
			'upper_bound'	36	38	86	28	24.5
			'outliers'	NaN	NaN	NaN	NaN	25
Grape juice concentrate	Vitis vinifera	N3	A	31	31	80	24	23
			B	31	30	82	23	23
			C	27	28	82	24	22
			D	29	31	81	23	22
			E	31	31	84	22	20
			F	27	29	84	22	22
			'average'	29	30	82	23	22
			'std_dev'	1.97	1.26	1.6	0.89	1.1
			'lower_bound'	21	26	76.5	19	20.5
			'upper_bound'	37	34	88.5	27	24.5
			'outliers'	NaN	NaN	NaN	NaN	20
Zimbabwe 1	Nicotiana tabacum	T	A	29	28	85	36	35
			B	28	26	83	34	33
			C	31	27	85	35	33
			D	31	27	86	35	33
			E	29	25	85	37	35
			F	32	26	82	34	36
			'average'	30	27	84	35	34
			'std_dev'	1.55	1.05	1.51	1.17	1.33
			'lower_bound'	26	24.5	80	31	30
			'upper_bound'	34	28.5	88	39	38
			'outliers'	NaN	NaN	NaN	NaN	NaN
Zimbabwe 2	Nicotiana tabacum	T	A	32	28	87	37	36
			B	29	28	86	35	33
			C	30	30	85	35	33
			D	29	30	87	37	36
			E	29	28	86	37	36
			F	31	29	85	37	36
			'average'	30	29	86	36	35
			'std_dev'	1.26	0.98	0.89	1.03	1.55
			'lower_bound'	26	25	82	32	28.5
			'upper_bound'	34	33	90	40	40.5
			'outliers'	NaN	NaN	NaN	NaN	NaN
Zimbabwe 3	Nicotiana tabacum	T	A	31	29	84	34	35
			B	32	31	85	32	36
			C	31	31	85	31	34
			D	29	29	86	31	34
			E	30	31	88	31	34
			F	32	30	86	30	35
			'average'	31	30	86	32	35
			'std_dev'	1.17	0.98	1.37	1.38	0.82
			'lower_bound'	27	26	83.5	29.5	32.5
			'upper_bound'	35	34	87.5	33.5	36.5
			'outliers'	NaN	NaN	88	34	NaN
Zimbabwe 4	Nicotiana tabacum	T	A	30	33	85	34	37
			B	31	34	85	32	36
			C	34	31	85	36	34
			D	32	31	85	33	35
			E	31	32	86	36	34
			F	33	32	84	34	34
			'average'	32	32	85	34	35
			'std_dev'	1.47	1.17	0.63	1.6	1.26
			'lower_bound'	28	28	85	28.5	31
			'upper_bound'	36	36	85	40.5	39
			'outliers'	NaN	NaN	[86;84]	NaN	NaN
Zimbabwe 5	Nicotiana tabacum	T	A	34	32	84	38	38
			B	31	36	83	36	37
			C	34	35	82	38	37
			D	34	35	85	38	37
			E	35	34	85	36	36
			F	31	33	83	37	38
			'average'	33	34	84	37	37
			'std_dev'	1.72	1.47	1.21	0.98	0.75
			'lower_bound'	26.5	30	80	33	35.5
			'upper_bound'	38.5	38	88	41	39.5
			'outliers'	NaN	NaN	NaN	NaN	NaN
Zimbabwe 6	Nicotiana tabacum	T	A	32	30	86	36	39
			B	34	33	84	36	37
			C	34	33	82	36	39
			D	33	32	82	38	37
			E	33	32	82	37	38
			F	30	34	85	39	36
			'average'	33	32	84	37	38
			'std_dev'	1.51	1.37	1.76	1.26	1.21
			'lower_bound'	29	30.5	77.5	33	34
			'upper_bound'	37	34.5	89.5	41	42
			'outliers'	NaN	30	NaN	NaN	NaN
Virginia	Nicotiana tabacum	T	A	29	32	82	29	29
			B	32	32	85	29	31
			C	30	30	82	30	32
			D	32	30	84	30	33
			E	29	29	81	31	31
			F	32	32	84	30	31
			'average'	31	31	83	30	31
			'std_dev'	1.51	1.33	1.55	0.75	1.33
			'lower_bound'	24.5	27	79	27.5	29.5
			'upper_bound'	36.5	35	87	31.5	33.5
			'outliers'	NaN	NaN	NaN	NaN	29
Yunyan 1	Nicotiana tabacum	T	A	29	29	83	35	34
			B	27	28	85	36	33
			C	26	28	84	33	35
			D	26	29	84	35	34
			E	26	28	87	33	33
			F	27	27	84	32	34
			'average'	27	28	85	34	34
			'std_dev'	1.17	0.75	1.38	1.55	0.75
			'lower_bound'	24.5	26.5	82.5	30	31.5
			'upper_bound'	28.5	30.5	86.5	38	35.5
			'outliers'	29	NaN	87	NaN	NaN
Yunyan 2	Nicotiana tabacum	T	A	34	33	85	35	35
			B	36	36	84	34	31
			C	36	35	87	33	31
			D	36	35	88	36	33
			E	33	33	85	32	35
			F	35	34	86	33	33
			'average'	35	34	86	34	33
			'std_dev'	1.26	1.21	1.47	1.47	1.79
			'lower_bound'	31	30	82	30	25
			'upper_bound'	39	38	90	38	41
			'outliers'	NaN	NaN	NaN	NaN	NaN
Yunyan 3	Nicotiana tabacum	T	A	35	36	89	34	34
			B	37	35	90	36	34
			C	34	36	87	34	34
			D	34	35	86	36	31
			E	34	37	89	33	33
			F	35	35	88	32	32
			'average'	35	36	88	34	33
			'std_dev'	1.17	0.82	1.47	1.6	1.26
			'lower_bound'	32.5	33.5	84	28.5	29
			'upper_bound'	36.5	37.5	92	40.5	37
			'outliers'	37	NaN	NaN	NaN	NaN
Yunyan 4	Nicotiana tabacum	T	A	30	33	86	29	33
			B	32	32	88	31	31
			C	32	30	87	29	31
			D	32	33	89	30	31
			E	33	33	85	32	34
			F	33	34	86	30	33
			'average'	32	33	87	30	32
			'std_dev'	1.1	1.38	1.47	1.17	1.33
			'lower_bound'	30.5	30.5	83	26	28
			'upper_bound'	34.5	34.5	91	34	36
			'outliers'	30	30	NaN	NaN	NaN
Burley 1	Nicotiana tabacum	T	A	32	31	86	27	30
			B	30	32	84	27	33
			C	32	30	85	29	31
			D	30	32	84	27	32
			E	32	34	84	26	31
			F	31	30	85	29	33
			'average'	31	32	85	28	32
			'std_dev'	0.98	1.52	0.82	1.22	1.21
			'lower_bound'	27	27	82.5	24	28
			'upper_bound'	35	35	86.5	32	36
			'outliers'	NaN	NaN	NaN	NaN	NaN
Burley 2	Nicotiana tabacum	T	A	30	29	88	28	32
			B	29	29	84	28	28
			C	29	27	86	27	28
			D	31	30	86	27	32
			E	32	31	87	27	29
			F	31	29	87	27	30
			'average'	30	29	86	27	30
			'std_dev'	1.21	1.33	1.37	0.52	1.83
			'lower_bound'	26	27.5	84.5	25.5	22
			'upper_bound'	34	31.5	88.5	29.5	38
			'outliers'	NaN	27	84	NaN	NaN
Brazil 1	Nicotiana tabacum	T	A	33	33	86	32	30
			B	34	34	85	34	29
			C	33	34	84	34	30
			D	32	31	83	34	29
			E	33	31	86	32	32
			F	34	31	86	32	33
			'average'	33	32	85	33	31
			'std_dev'	0.75	1.51	1.26	1.1	1.64
			'lower_bound'	31.5	26.5	81	29	24.5
			'upper_bound'	35.5	38.5	89	37	36.5
			'outliers'	NaN	NaN	NaN	NaN	NaN
Brazil 2	Nicotiana tabacum	T	A	33	36	85	34	32
			B	32	35	85	33	33
			C	33	32	87	34	30
			D	32	33	87	30	32
			E	34	32	87	31	32
			F	32	33	86	30	29
			'average'	33	34	86	32	31
			'std_dev'	0.82	1.64	0.98	1.9	1.51
			'lower_bound'	30.5	27.5	82	24	27
			'upper_bound'	34.5	39.5	90	40	35
			'outliers'	NaN	NaN	NaN	NaN	NaN
Brazil 3	Nicotiana tabacum	T	A	33	34	85	34	34
			B	34	34	84	34	34
			C	35	36	83	35	37
			D	36	36	84	32	33
			E	36	33	85	36	33
			F	35	34	83	35	37
			'average'	35	35	84	34	35
			'std_dev'	1.17	1.22	0.89	1.37	1.86
			'lower_bound'	31	31	80	32.5	27
			'upper_bound'	39	39	88	36.5	43
			'outliers'	NaN	NaN	NaN	32	NaN
Maryland	Nicotiana tabacum	T	A	25	28	85	32	31
			B	25	30	82	34	31
			C	27	26	81	32	32
			D	28	28	84	32	32
			E	25	26	83	32	31
			F	29	28	83	34	32
			'average'	27	28	83	33	32
			'std_dev'	1.76	1.51	1.41	1.03	0.55
			'lower_bound'	20.5	23	79	29	29.5
			'upper_bound'	32.5	31	87	37	33.5
			'outliers'	NaN	NaN	NaN	NaN	NaN
Yuyan	Nicotiana tabacum	T	A	36	35	84	28	26
			B	35	33	88	30	26
			C	33	35	85	30	29
			D	34	34	85	29	29
			E	33	33	88	32	28
			F	34	37	86	29	28
			'average'	34	35	86	30	28
			'std_dev'	1.17	1.52	1.67	1.37	1.37
			'lower_bound'	30	30	80.5	27.5	21.5
			'upper_bound'	38	38	92.5	31.5	33.5
			'outliers'	NaN	NaN	NaN	32	NaN
Honghe Cigarettes 1	Nicotiana tabacum	T	A	28	29	84	26	29
			B	29	29	85	28	30
			C	29	26	84	27	27
			D	28	26	84	29	30
			E	28	27	83	30	30
			F	28	26	83	27	27
			'average'	28	27	84	28	29
			'std_dev'	0.52	1.47	0.75	1.47	1.47
			'lower_bound'	26.5	21.5	81.5	24	22.5
			'upper_bound'	30.5	33.5	85.5	32	34.5
			'outliers'	NaN	NaN	NaN	NaN	NaN
Honghe Cigarettes 2	Nicotiana tabacum	T	A	30	31	88	30	32
			B	32	31	87	28	31
			C	31	32	86	29	31
			D	33	31	85	30	33
			E	29	31	88	31	31
			F	33	32	84	29	30
			'average'	31	31	86	30	31
			'std_dev'	1.63	0.52	1.63	1.05	1.03
			'lower_bound'	25.5	29.5	80.5	27.5	29.5
			'upper_bound'	37.5	33.5	92.5	31.5	33.5
			'outliers'	NaN	NaN	NaN	NaN	NaN
America	Nicotiana tabacum	T	A	26	27	80	36	36
			B	28	26	79	35	37
			C	28	30	80	37	37
			D	27	28	80	33	35
			E	27	29	81	33	34
			F	27	27	81	35	37
			'average'	27	28	80	35	36
			'std_dev'	0.75	1.47	0.75	1.6	1.26
			'lower_bound'	25.5	24	78.5	28.5	32
			'upper_bound'	29.5	32	82.5	40.5	40
			'outliers'	NaN	NaN	NaN	NaN	NaN
Shandong	Nicotiana tabacum	T	A	29	33	82	31	26
			B	30	32	84	29	30
			C	32	33	82	31	27
			D	30	33	82	28	29
			E	31	32	84	30	26
			F	31	31	83	28	30
			'average'	31	32	83	30	28
			'std_dev'	1.05	0.82	0.98	1.38	1.9
			'lower_bound'	28.5	30.5	79	23.5	20
			'upper_bound'	32.5	34.5	87	35.5	36
			'outliers'	NaN	NaN	NaN	NaN	NaN
Tobacco tincture	Nicotiana tabacum	T	A	32	29	82	30	33
			B	29	31	86	32	32
			C	30	32	83	32	30
			D	30	29	83	30	31
			E	32	31	83	31	30
			F	29	28	85	32	32
			'average'	30	30	84	31	31
			'std_dev'	1.37	1.55	1.51	0.98	1.21
			'lower_bound'	24.5	26	80	27	27
			'upper_bound'	36.5	34	88	35	35
			'outliers'	NaN	NaN	NaN	NaN	NaN
Tobacco flavor and fragrance	A mixture consists of compounds such as maltol, vanillin and furfural.	T	A	31	32	86	30	33
			B	32	35	88	30	31
			C	34	33	88	30	31
			D	34	31	88	31	29
			E	32	32	87	33	31
			F	35	32	87	33	32
			'average'	33	33	87	31	31
			'std_dev'	1.55	1.38	0.82	1.47	1.33
			'lower_bound'	29	30.5	85.5	25.5	29.5
			'upper_bound'	37	34.5	89.5	37.5	33.5
			'outliers'	NaN	35	NaN	NaN	29
